# Supplementary material for: omicsNPC: Applying the Non-Parametric Combination Methodology to the Integrative Analysis of Heterogeneous Omics Data
Source: PLoS One. 2016 Nov 3;11(11):e0165545. doi: 10.1371/journal.pone.0165545 (PMC5094732; doi:10.1371/journal.pone.0165545)
Supplement: S2 File — (XLSX) [file pone.0165545.s002.xlsx]

## Sheet: fisher
Cluster	ID	Description	GeneRatio	BgRatio	pvalue	p.adjust	qvalue	geneID	Count	NumElements
fisher	GO:0043122	regulation of I-kappaB kinase/NF-kappaB signaling	84/3205	185/11434	2.86851e-07	0.00110065	2.13834e-05	10318/10333/10342/10346/10475/10562/10758/10913/11040/11043/11124/148022/2150/2280/22900/22954/2316/23476/25/2534/284/28952/29108/2950/3162/330/3315/3553/356/3586/3606/3654/387/3965/399/4057/4615/5052/51135/51284/51561/54106/5495/56674/56829/57153/5716/57162/5743/653519/6772/684/6885/7088/7097/7099/7105/7124/7128/7311/7314/7329/7334/79931/80762/80833/825/834/841/843/84336/84433/8600/8740/8743/887…	84	185
fisher	GO:0044033	multi-organism metabolic process	79/3205	178/11434	1.95102e-06	0.00374304	0.000110334	1022/1025/10533/11043/11074/11097/11198/11224/2068/2197/22938/22954/23165/23435/25873/2968/3065/348995/3921/4331/4927/5045/51121/51176/5430/5431/5432/5440/55054/5903/60489/6125/6129/6130/6134/6137/6139/6142/6144/6146/6154/6155/6160/6164/6165/6169/6188/6189/6191/6203/6204/6206/6207/6208/6210/6217/6222/6223/6224/6229/6352/6598/6672/6737/6749/6829/6924/7153/7311/7314/79720/8091/8178/902/9045/9349/94…	79	178
fisher	GO:0050851	antigen receptor-mediated signaling pathway	58/3205	122/11434	3.29502e-06	0.00386198	0.00016887	11119/123920/1493/150372/1997/25/2533/2534/26191/29085/30968/3113/3118/3122/3635/3702/3783/3932/3937/5062/50943/51324/5144/5290/5293/5296/53347/54900/54923/5663/5664/56940/5777/581/640/6850/6885/695/7294/7311/7314/7334/7454/7462/84174/84433/8915/89857/915/916/917/920/930/940/9402/9404/973/974	58	122
fisher	GO:0050777	negative regulation of immune response	46/3205	92/11434	6.26803e-06	0.00386198	0.000297958	10062/10288/103/10562/10906/11213/1378/1604/2302/246/284/2876/3077/3105/3106/3133/3162/339390/3428/3559/3575/3586/3635/3965/50943/5272/5532/56940/5777/6223/6778/684/7043/710/7124/7128/722/725/7292/7301/7376/80762/8993/9111/9466/966	46	92
fisher	GO:0045047	protein targeting to ER	49/3205	100/11434	6.53771e-06	0.00386198	0.000306339	10952/11224/128866/1650/2197/23471/23480/23499/25873/29082/3921/51121/6125/6129/6130/6134/6137/6139/6142/6144/6146/6154/6155/6160/6164/6165/6169/6188/6189/6191/6203/6204/6206/6207/6208/6210/6217/6222/6223/6224/6229/6729/6730/6745/6746/7311/9045/9349/9789	49	100
fisher	GO:0006414	translational elongation	74/3205	169/11434	7.3924e-06	0.00386198	0.000332869	10102/10240/10573/10600/10767/11224/116541/118487/122704/16/1915/1938/1984/2197/219927/23395/25873/28957/29074/29088/29093/3376/3921/51121/51258/51642/51649/51650/54460/54534/55173/6125/6129/6130/6134/6137/6139/6142/6144/6146/6154/6155/6160/6164/6165/6169/6188/6189/6191/6203/6204/6206/6207/6208/6210/6217/6222/6223/6224/6229/64432/64949/64965/64979/65003/65005/65008/7311/79048/79590/84311/9045/934…	74	169
fisher	GO:0006415	translational termination	69/3205	155/11434	7.50985e-06	0.00386198	0.000332869	10240/10247/10573/11224/116541/118487/122704/1984/2197/219927/25873/28957/29074/29088/29093/3921/51121/51258/51642/51649/51650/54460/54516/54534/55173/6125/6129/6130/6134/6137/6139/6142/6144/6146/6154/6155/6160/6164/6165/6169/6188/6189/6191/6203/6204/6206/6207/6208/6210/6217/6222/6223/6224/6229/64432/64949/64965/64979/65003/65005/65008/7311/79590/84311/9045/92399/9349/9617/9801	69	155
fisher	GO:0043903	regulation of symbiosis, encompassing mutualism through parasitism	76/3205	175/11434	8.05208e-06	0.00386198	0.000347511	10018/1022/1025/103/10318/10450/10475/10581/11043/11074/11198/11267/128866/1511/200315/2068/2150/2219/22938/22954/23435/2934/2968/3065/325/3394/3428/3586/3929/3965/4049/4057/4331/4353/4361/4938/5007/5091/51176/5359/5371/5430/5431/5432/5440/56829/572/60489/6352/63901/64848/6590/6598/6672/6737/6749/6772/6829/684/6924/6993/7097/7124/7153/79139/79720/8091/8178/820/8519/8724/8878/902/9217/9218/940	76	175
fisher	GO:0043123	positive regulation of I-kappaB kinase/NF-kappaB signaling	64/3205	143/11434	1.28536e-05	0.00508741	0.000504122	10333/10342/10346/10475/10758/10913/11040/11043/148022/2150/2280/22954/2316/23476/25/2534/28952/3162/330/3553/356/3606/3654/387/3965/4057/4615/51135/51284/51561/54106/56674/56829/57153/57162/5743/653519/684/6885/7097/7099/7105/7124/7311/7314/7329/7334/80762/80833/834/841/843/84336/84433/8600/8740/8743/8915/9020/92140/9218/9370/958/9641	64	143
fisher	GO:0070972	protein localization to endoplasmic reticulum	56/3205	121/11434	1.32588e-05	0.00508741	0.000511635	10134/10945/10952/10956/11224/128866/1650/2197/23471/23480/23499/25873/29082/3309/3921/51121/6125/6129/6130/6134/6137/6139/6142/6144/6146/6154/6155/6160/6164/6165/6169/6188/6189/6191/6203/6204/6206/6207/6208/6210/6217/6222/6223/6224/6229/6729/6730/6745/6746/7311/8733/9045/9218/9349/9409/9789	56	121
fisher	GO:0002544	chronic inflammatory response	17/3205	24/11434	1.61618e-05	0.00551369	0.000589006	1524/191/3553/3557/3586/4049/50943/627/6279/6280/6352/7057/7124/7128/820/8876/9536	17	24
fisher	GO:0019080	viral gene expression	74/3205	173/11434	1.99906e-05	0.00551369	0.000697543	1022/1025/11043/11074/11097/11198/11224/2068/2197/22938/22954/23165/23435/25873/2968/3065/348995/3921/4331/4927/5045/51121/51176/5430/5431/5432/5440/5903/6125/6129/6130/6134/6137/6139/6142/6144/6146/6154/6155/6160/6164/6165/6169/6188/6189/6191/6203/6204/6206/6207/6208/6210/6217/6222/6223/6224/6229/6352/6598/6672/6737/6749/6829/6924/7311/7314/79720/8091/8178/902/9045/9349/9688/9883	74	173
fisher	GO:0019083	viral transcription	71/3205	165/11434	2.29845e-05	0.00551369	0.000769279	1022/1025/11043/11074/11097/11198/11224/2068/2197/22938/22954/23165/23435/25873/2968/3065/348995/3921/4331/4927/51121/51176/5430/5431/5432/5440/5903/6125/6129/6130/6134/6137/6139/6142/6144/6146/6154/6155/6160/6164/6165/6169/6188/6189/6191/6203/6204/6206/6207/6208/6210/6217/6222/6223/6224/6229/6352/6598/6672/6737/6749/6829/6924/7311/8091/8178/902/9045/9349/9688/9883	71	165
fisher	GO:0072599	establishment of protein localization to endoplasmic reticulum	49/3205	104/11434	2.50904e-05	0.00551369	0.000823682	10952/11224/128866/1650/2197/23471/23480/23499/25873/29082/3921/51121/6125/6129/6130/6134/6137/6139/6142/6144/6146/6154/6155/6160/6164/6165/6169/6188/6189/6191/6203/6204/6206/6207/6208/6210/6217/6222/6223/6224/6229/6729/6730/6745/6746/7311/9045/9349/9789	49	104
fisher	GO:0006613	cotranslational protein targeting to membrane	46/3205	96/11434	2.57759e-05	0.00551369	0.000823682	10952/11224/1650/2197/23471/23480/25873/3921/51121/6125/6129/6130/6134/6137/6139/6142/6144/6146/6154/6155/6160/6164/6165/6169/6188/6189/6191/6203/6204/6206/6207/6208/6210/6217/6222/6223/6224/6229/6729/6730/6745/6746/7311/9045/9349/9789	46	96
fisher	GO:0006614	SRP-dependent cotranslational protein targeting to membrane	46/3205	96/11434	2.57759e-05	0.00551369	0.000823682	10952/11224/1650/2197/23471/23480/25873/3921/51121/6125/6129/6130/6134/6137/6139/6142/6144/6146/6154/6155/6160/6164/6165/6169/6188/6189/6191/6203/6204/6206/6207/6208/6210/6217/6222/6223/6224/6229/6729/6730/6745/6746/7311/9045/9349/9789	46	96
fisher	GO:0043901	negative regulation of multi-organism process	53/3205	115/11434	2.58656e-05	0.00551369	0.000823682	103/10318/10475/10549/10581/11043/11074/1511/200315/2219/22954/23435/2934/3065/325/3394/3428/3559/3586/3929/397/4049/4057/4353/4361/4938/5016/5359/5371/5495/56829/5730/60489/6352/63901/6590/6672/6737/6772/684/7076/708/7097/7105/7124/7128/8091/820/8519/8724/8878/9217/9218	53	115
fisher	hsa04640	Hematopoietic cell lineage	42/1579	80/5210	2.4839e-05	0.00551369	0.00622283	3684/1604/2323/960/2208/933/947/3575/7124/1436/1378/290/3690/931/1441/917/930/915/3553/909/3568/916/951/945/3675/2209/2811/3559/912/3554/920/4311/3678/7850/929/3122/3676/966/7037/100133941/2057/921	42	80
fisher	GO:0002221	pattern recognition receptor signaling pathway	65/3205	151/11434	4.93616e-05	0.00969158	0.00144162	10010/10062/10318/10333/11213/148022/1508/1513/1520/1535/2002/2150/2219/23369/23643/26191/2672/2867/30849/330/3654/3684/3689/3929/4057/4615/466/51135/51284/51311/5289/54106/5595/5598/5601/5606/5641/56829/57162/57402/6196/64581/6885/695/708/7097/7099/7105/7128/7184/7301/7311/7314/7334/79931/81793/841/8685/8915/8993/9252/9261/929/9572/9641	65	151
fisher	GO:0006401	RNA catabolic process	74/3205	177/11434	5.05164e-05	0.00969158	0.00144162	10128/10535/11157/11224/1656/167153/1975/1977/2197/2237/22794/22803/23293/23517/23658/255967/25804/25873/26019/26986/28960/3921/3978/4849/51121/5393/5394/54512/56829/56915/6036/6037/6059/6125/6129/6130/6134/6137/6139/6142/6144/6146/6154/6155/6160/6164/6165/6169/6188/6189/6191/6203/6204/6206/6207/6208/6210/6217/6222/6223/6224/6229/6499/65109/7311/7538/7812/79048/8570/87178/9045/9337/9349/9939	74	177
fisher	1799339	SRP-dependent cotranslational protein targeting to membrane	46/1536	93/5082	6.78757e-05	0.0124019	0.0097884	6164/23480/6169/3921/6208/6191/1650/6134/6224/6189/11224/6129/6154/6207/6746/6125/6155/10952/6745/6222/6203/9789/6729/6229/6130/6204/2197/6139/6217/9045/9349/6188/6144/6206/51121/6137/6146/6730/6165/25873/23471/6160/6223/6142/6210/7311	46	93
fisher	GO:0071216	cellular response to biotic stimulus	59/3205	136/11434	8.27974e-05	0.0144406	0.00220793	10062/10288/10333/10417/1053/10628/148022/1524/1583/1604/19/1910/23643/25/26191/2672/29108/2932/2950/3055/3309/3394/3553/3586/3606/3654/3929/3934/4056/4057/5029/5144/54623/5595/5601/5724/5914/6352/6364/6770/6772/6850/7097/7099/7124/7128/7133/7292/7466/79931/83734/84893/84919/92140/929/9450/949/9572/958	59	136
fisher	GO:0097035	regulation of membrane lipid distribution	16/3205	24/11434	9.17683e-05	0.015045	0.00242742	19/24/286410/374868/3783/5027/51499/51761/5244/5359/55754/57047/57194/57205/64801/91869	16	24
fisher	GO:0002224	toll-like receptor signaling pathway	56/3205	128/11434	9.41048e-05	0.015045	0.00244971	10010/10062/10318/10333/11213/148022/1508/1513/1520/1535/2002/2150/23643/26191/2672/30849/330/3654/3684/3689/3929/4057/4615/466/51135/51284/51311/5289/54106/5595/5598/5601/5606/5641/57162/57402/6196/6885/695/7097/7099/7128/7184/7301/7311/7314/7334/79931/81793/841/8915/9252/9261/929/9572/9641	56	128
fisher	GO:0006968	cellular defense response	26/3205	48/11434	0.000119642	0.0183626	0.00301866	10219/10288/10578/10803/10871/11126/1235/135/1524/23601/23643/3702/3822/3929/3959/4068/4688/5551/728/7707/8061/8678/8915/922/930/9437	26	48
fisher	156902	Peptide chain elongation	39/1536	77/5082	0.000125546	0.0185278	0.0144841	6164/6169/1915/3921/6208/6191/6134/6224/6189/11224/6129/6154/6207/6125/6155/6222/6203/6229/6130/6204/2197/6139/6217/9045/9349/6188/6144/6206/51121/6137/6146/1938/6165/25873/6160/6223/6142/6210/7311	39	77
fisher	72766	Translation	53/1536	115/5082	0.000210137	0.0298628	0.0173798	6164/23480/6169/1915/3921/6208/6191/1650/6134/6224/6189/11224/6129/6154/6207/6746/6125/6155/10952/6745/1975/6222/6203/9789/6729/6229/6130/6204/2197/6139/6217/9045/9349/6188/6144/6206/51121/6137/6146/8894/6730/1977/1938/6165/25873/23471/6160/6223/8892/26986/6142/6210/7311	53	115
fisher	GO:0000184	nuclear-transcribed mRNA catabolic process, nonsense-mediated decay	45/3205	101/11434	0.000268628	0.0313699	0.00557658	11224/2197/22794/23293/25873/26019/26986/3921/51121/5394/6125/6129/6130/6134/6137/6139/6142/6144/6146/6154/6155/6160/6164/6165/6169/6188/6189/6191/6203/6204/6206/6207/6208/6210/6217/6222/6223/6224/6229/65109/7311/79048/9045/9349/9939	45	101
fisher	GO:0000377	RNA splicing, via transesterification reactions with bulged adenosine as nucleophile	66/3205	162/11434	0.000306263	0.0313699	0.00616284	10181/10262/10284/10285/10421/10450/10492/10594/10907/10992/11157/11168/11171/1478/1479/1659/22913/22938/22985/23398/23517/23658/24144/2483/25804/25862/25929/25949/26121/26986/27339/28960/29894/29896/4154/4841/4904/51319/51362/51691/53938/5411/5430/5431/5432/5440/54496/56259/5725/59286/6421/65109/6627/6628/6629/6631/6638/708/79760/79833/8106/84991/8899/9129/9343/9939	66	162
fisher	GO:0000398	mRNA splicing, via spliceosome	66/3205	162/11434	0.000306263	0.0313699	0.00616284	10181/10262/10284/10285/10421/10450/10492/10594/10907/10992/11157/11168/11171/1478/1479/1659/22913/22938/22985/23398/23517/23658/24144/2483/25804/25862/25929/25949/26121/26986/27339/28960/29894/29896/4154/4841/4904/51319/51362/51691/53938/5411/5430/5431/5432/5440/54496/56259/5725/59286/6421/65109/6627/6628/6629/6631/6638/708/79760/79833/8106/84991/8899/9129/9343/9939	66	162
fisher	GO:0000375	RNA splicing, via transesterification reactions	67/3205	165/11434	0.000309644	0.0313699	0.00619289	10181/10262/10284/10285/10421/10450/10492/10594/10907/10992/11157/11168/11171/1478/1479/1659/22913/22938/22985/23398/23517/23658/24144/2483/25804/25862/25929/25949/26121/26986/27339/28960/29894/29896/4154/4841/4904/51319/51362/51691/53938/5411/5430/5431/5432/5440/54496/56259/5725/59286/6421/65109/6627/6628/6629/6631/6638/708/79760/79833/8106/84991/8570/8899/9129/9343/9939	67	165
fisher	GO:2000116	regulation of cysteine-type endopeptidase activity	72/3205	180/11434	0.000321631	0.0313699	0.00629903	10016/10018/10049/10134/10550/11315/1410/148022/1490/1512/22900/23643/239/25816/26999/27018/27113/27141/2876/29108/2934/3082/330/3428/3429/3476/356/358/3932/3965/4255/444/4824/4891/5062/51176/51499/5272/5371/5447/55081/551/5601/5607/572/581/5894/6279/6280/6478/666/6714/7057/7099/7124/7531/834/835/83596/83874/841/843/8738/8740/8743/8915/9141/929/9447/960/9647/9812	72	180
fisher	GO:1903901	negative regulation of viral life cycle	32/3205	66/11434	0.000322633	0.0313699	0.00629903	103/10318/10581/11043/11074/200315/2219/22954/23435/2934/3065/325/3428/4057/4361/4938/5359/5371/56829/60489/6352/63901/6590/6672/6737/684/7124/8091/8519/8724/9217/9218	32	66
fisher	GO:0071222	cellular response to lipopolysaccharide	50/3205	116/11434	0.000336606	0.0313699	0.00645653	10062/10288/10417/1053/148022/1524/1583/1604/19/1910/23643/25/26191/2672/29108/2950/3055/3394/3553/3586/3606/3654/3929/3934/4056/4057/5029/5144/54623/5595/5601/5724/5914/6352/6364/6770/6772/7097/7099/7124/7128/7133/7292/79931/92140/929/9450/949/9572/958	50	116
fisher	GO:0002706	regulation of lymphocyte mediated immunity	40/3205	88/11434	0.000348037	0.0313699	0.00649712	10666/117157/1378/2208/22914/2302/3077/3105/3106/3133/339390/3553/3575/3586/3902/3965/4049/4068/5027/50943/51561/5272/5532/56940/5777/6776/6778/6885/695/7124/722/725/7292/7454/80762/8417/940/9437/9466/958	40	88
fisher	GO:0002703	regulation of leukocyte mediated immunity	51/3205	119/11434	0.000348626	0.0313699	0.00649712	10666/117157/1378/1394/2150/2206/2208/2242/22914/2302/3077/3105/3106/3133/3162/339390/3553/3575/3586/3596/3902/3965/4049/4068/5027/50943/51561/5272/5532/56940/5777/6776/6778/684/6850/6885/695/7097/7099/7124/722/725/7292/7454/80762/8417/8723/940/9437/9466/958	51	119
fisher	GO:0048525	negative regulation of viral process	33/3205	69/11434	0.000360087	0.0313699	0.00660028	103/10318/10581/11043/11074/200315/2219/22954/23435/2934/3065/325/3428/4057/4361/4938/5359/5371/56829/60489/6352/63901/6590/6672/6737/6772/684/7124/8091/8519/8724/9217/9218	33	69
fisher	GO:0045022	early endosome to late endosome transport	16/3205	26/11434	0.000363051	0.0313699	0.00660028	11267/1130/1601/2013/2316/4478/5289/5595/5605/5868/5962/64089/6714/83547/8724/8898	16	26
fisher	GO:0050792	regulation of viral process	63/3205	154/11434	0.000363338	0.0313699	0.00660028	1022/1025/103/10318/10450/10475/10581/11043/11074/11198/11267/128866/200315/2068/2219/22938/22954/23435/2934/2968/3065/325/3428/3965/4057/4331/4361/4938/5091/51176/5359/5371/5430/5431/5432/5440/56829/60489/6352/63901/64848/6590/6598/6672/6737/6749/6772/6829/684/6924/6993/7124/7153/79139/79720/8091/8178/8519/8724/902/9217/9218/940	63	154
fisher	GO:0006402	mRNA catabolic process	64/3205	157/11434	0.000367903	0.0313699	0.00663034	11157/11224/1656/167153/1975/1977/2197/22794/23293/23658/255967/25804/25873/26019/26986/28960/3921/4849/51121/5393/5394/54512/56829/56915/6125/6129/6130/6134/6137/6139/6142/6144/6146/6154/6155/6160/6164/6165/6169/6188/6189/6191/6203/6204/6206/6207/6208/6210/6217/6222/6223/6224/6229/65109/7311/7538/7812/79048/8570/87178/9045/9337/9349/9939	64	157
fisher	156827	L13a-mediated translational silencing of Ceruloplasmin expression	41/1536	84/5082	0.000241034	0.0313699	0.0173798	6164/6169/3921/6208/6191/6134/6224/6189/11224/6129/6154/6207/6125/6155/1975/6222/6203/6229/6130/6204/2197/6139/6217/9045/9349/6188/6144/6206/51121/6137/6146/8894/1977/6165/25873/6160/6223/26986/6142/6210/7311	41	84
fisher	157279	3' -UTR-mediated translational regulation	41/1536	84/5082	0.000241034	0.0313699	0.0173798	6164/6169/3921/6208/6191/6134/6224/6189/11224/6129/6154/6207/6125/6155/1975/6222/6203/6229/6130/6204/2197/6139/6217/9045/9349/6188/6144/6206/51121/6137/6146/8894/1977/6165/25873/6160/6223/26986/6142/6210/7311	41	84
fisher	156842	Eukaryotic Translation Elongation	39/1536	80/5082	0.000350574	0.0313699	0.0211655	6164/6169/1915/3921/6208/6191/6134/6224/6189/11224/6129/6154/6207/6125/6155/6222/6203/6229/6130/6204/2197/6139/6217/9045/9349/6188/6144/6206/51121/6137/6146/1938/6165/25873/6160/6223/6142/6210/7311	39	80
fisher	192823	Viral mRNA Translation	37/1536	75/5082	0.00036692	0.0313699	0.0211655	6164/6169/3921/6208/6191/6134/6224/6189/11224/6129/6154/6207/6125/6155/6222/6203/6229/6130/6204/2197/6139/6217/9045/9349/6188/6144/6206/51121/6137/6146/6165/25873/6160/6223/6142/6210/7311	37	75
fisher	hsa03010	Ribosome	51/1579	111/5210	0.000326167	0.0313699	0.0408567	6164/6169/3921/6208/6191/6134/6224/6189/11224/6129/6154/54460/6207/6125/6155/65008/64965/6222/65003/6203/219927/29074/10573/6229/6130/6204/2197/6139/6217/9045/9349/6188/6144/6206/51121/6137/65005/6146/29088/6165/25873/9801/55173/6160/6223/29093/6142/6210/64979/7311/79590	51	111
fisher	GO:1903900	regulation of viral life cycle	60/3205	146/11434	0.000430276	0.0356289	0.00767013	1022/1025/103/10318/10450/10475/10581/11043/11074/11198/11267/128866/200315/2068/2219/22938/22954/23435/2934/2968/3065/325/3428/3965/4057/4331/4361/4938/5091/51176/5359/5371/5430/5431/5432/5440/56829/60489/6352/63901/64848/6590/6598/6672/6737/6749/6829/684/6924/7124/7153/79720/8091/8178/8519/8724/902/9217/9218/940	60	146
fisher	GO:0000956	nuclear-transcribed mRNA catabolic process	61/3205	149/11434	0.000436424	0.0356289	0.00773768	11157/11224/1656/167153/1975/1977/2197/22794/23293/23658/255967/25804/25873/26019/26986/28960/3921/4849/51121/5393/5394/54512/56915/6125/6129/6130/6134/6137/6139/6142/6144/6146/6154/6155/6160/6164/6165/6169/6188/6189/6191/6203/6204/6206/6207/6208/6210/6217/6222/6223/6224/6229/65109/7311/7538/7812/79048/9045/9337/9349/9939	61	149
fisher	GO:0002573	myeloid leukocyte differentiation	64/3205	158/11434	0.000451596	0.0360994	0.00788177	10100/10202/10272/1053/10538/11006/1230/133522/139716/1436/2101/2150/22985/2623/2624/2739/2778/3059/325/3398/3428/3635/3684/3726/4057/4286/4495/4627/4830/51176/51341/5153/51561/5293/537/5657/5663/5664/5914/632/6352/6688/6714/6776/6886/7030/7037/7048/7099/7124/714/760/79576/80762/841/8473/8600/861/863/8821/9290/9370/9770/9855	64	158
fisher	GO:0006909	phagocytosis	69/3205	173/11434	0.000466844	0.0365568	0.00810185	10006/10062/10093/10096/10109/10163/10417/1053/11334/1182/135/1535/1785/19/197/199/2150/2209/2212/2219/2220/23603/246/25/2534/2624/26999/29108/2934/3055/311/3394/3553/3929/4240/4627/4641/5027/5175/5290/5296/5337/5595/5627/5657/5914/63916/6441/64581/6714/6850/7057/7124/717/722/725/7301/7454/8317/8398/84466/8678/8685/8724/917/929/9370/949/9936	69	173
fisher	GO:0042098	T cell proliferation	60/3205	147/11434	0.000531156	0.0373858	0.00885537	100133941/10288/10385/10673/11119/11146/11326/1604/199/2064/2281/2302/246778/25/2534/26279/27033/2796/29108/3105/3113/3133/339390/3485/3553/3559/3572/3586/3606/3683/3684/3689/3965/5027/50943/51561/5294/5532/5573/5699/57162/57678/5777/581/6304/6352/6441/6708/6776/6850/7292/80762/81704/84433/8740/896/912/916/940/966	60	147
fisher	GO:0002707	negative regulation of lymphocyte mediated immunity	17/3205	29/11434	0.000534562	0.0373858	0.00885537	1378/2302/3077/3105/3106/3133/339390/3575/3965/50943/5272/5532/56940/5777/722/725/80762	17	29
fisher	GO:0045824	negative regulation of innate immune response	17/3205	29/11434	0.000534562	0.0373858	0.00885537	10062/103/10906/11213/1378/3105/3106/3133/3428/3965/5272/6223/710/7128/7301/7376/9111	17	29
fisher	GO:0010822	positive regulation of mitochondrion organization	50/3205	118/11434	0.000545636	0.0373858	0.00899339	10018/10055/10075/10316/11128/11315/135656/140735/1513/170589/1869/22885/27113/27141/27165/29108/2931/2932/3002/3084/30968/3098/3099/3176/4836/54543/55733/5695/5714/572/581/59286/6036/708/7332/7357/7531/7532/7534/79576/841/84128/84327/86/8607/8678/8743/9141/93974/9474	50	118
fisher	72689	Formation of a pool of free 40S subunits	37/1536	76/5082	0.000510142	0.0373858	0.025265	6164/6169/3921/6208/6191/6134/6224/6189/11224/6129/6154/6207/6125/6155/6222/6203/6229/6130/6204/2197/6139/6217/9045/9349/6188/6144/6206/51121/6137/6146/6165/25873/6160/6223/6142/6210/7311	37	76
fisher	72706	GTP hydrolysis and joining of the 60S ribosomal subunit	40/1536	84/5082	0.000544519	0.0373858	0.025265	6164/6169/3921/6208/6191/6134/6224/6189/11224/6129/6154/6207/6125/6155/1975/6222/6203/6229/6130/6204/2197/6139/6217/9045/9349/6188/6144/6206/51121/6137/6146/8894/1977/6165/25873/6160/6223/6142/6210/7311	40	84
fisher	hsa05140	Leishmaniasis	32/1579	63/5210	0.000495017	0.0373858	0.0413383	6772/3684/2215/6885/3654/4688/7099/3716/3586/5743/7043/7124/3112/3689/5777/5595/1378/7097/3553/4615/51135/4689/2209/2002/3459/3113/3460/3122/1535/3676/3118/2212	32	63
fisher	GO:0045071	negative regulation of viral genome replication	19/3205	34/11434	0.000582853	0.0385588	0.00932566	103/10318/10581/200315/3428/4057/4938/5359/56829/60489/6352/63901/6590/684/7124/8091/8519/9217/9218	19	34
fisher	GO:0050853	B cell receptor signaling pathway	19/3205	34/11434	0.000582853	0.0385588	0.00932566	123920/1493/150372/25/26191/3932/5293/54923/5777/581/640/6850/695/7462/89857/930/9404/973/974	19	34
fisher	GO:0032602	chemokine production	29/3205	60/11434	0.000646566	0.0420487	0.0102451	11334/1436/148022/2150/22954/2833/2867/29108/2950/3162/3553/3586/3606/3929/3965/4352/5029/51284/54106/5601/5607/6279/6280/7097/7099/7124/7291/7292/9370	29	60
fisher	72613	Eukaryotic Translation Initiation	42/1536	90/5082	0.000677314	0.0426042	0.025265	6164/6169/3921/6208/6191/6134/6224/6189/11224/6129/6154/6207/6125/6155/1975/6222/6203/6229/6130/6204/2197/6139/6217/9045/9349/6188/6144/6206/51121/6137/6146/8894/1977/6165/25873/6160/6223/8892/26986/6142/6210/7311	42	90
fisher	72737	Cap-dependent Translation Initiation	42/1536	90/5082	0.000677314	0.0426042	0.025265	6164/6169/3921/6208/6191/6134/6224/6189/11224/6129/6154/6207/6125/6155/1975/6222/6203/6229/6130/6204/2197/6139/6217/9045/9349/6188/6144/6206/51121/6137/6146/8894/1977/6165/25873/6160/6223/8892/26986/6142/6210/7311	42	90
fisher	GO:0071219	cellular response to molecule of bacterial origin	51/3205	122/11434	0.000704471	0.0429056	0.011109	10062/10288/10333/10417/1053/148022/1524/1583/1604/19/1910/23643/25/26191/2672/29108/2950/3055/3394/3553/3586/3606/3654/3929/3934/4056/4057/5029/5144/54623/5595/5601/5724/5914/6352/6364/6770/6772/7097/7099/7124/7128/7133/7292/79931/92140/929/9450/949/9572/958	51	122
fisher	72764	Eukaryotic Translation Termination	37/1536	77/5082	0.00070078	0.0429056	0.025265	6164/6169/3921/6208/6191/6134/6224/6189/11224/6129/6154/6207/6125/6155/6222/6203/6229/6130/6204/2197/6139/6217/9045/9349/6188/6144/6206/51121/6137/6146/6165/25873/6160/6223/6142/6210/7311	37	77
fisher	GO:0002698	negative regulation of immune effector process	35/3205	77/11434	0.000795503	0.0474547	0.012425	10475/11213/1378/1604/2302/284/3077/3105/3106/3133/3162/339390/3559/3575/3586/3965/50943/5272/5495/5532/56940/5777/6223/684/7043/708/710/7105/7124/722/725/7292/80762/8993/966	35	77
fisher	GO:0010821	regulation of mitochondrion organization	61/3205	152/11434	0.000803897	0.0474547	0.0124377	10018/10055/10075/10128/10316/10533/11128/11315/135656/140735/1513/170589/1869/22885/2395/27113/27141/27165/2876/29108/2931/2932/3002/3082/3084/30968/3098/3099/3176/4836/51499/54543/551/55733/5695/5714/5716/572/581/59286/598/6036/708/7332/7357/7531/7532/7534/79576/81631/841/84128/84327/86/8607/8678/8743/8878/9141/93974/9474	61	152
fisher	GO:0002449	lymphocyte mediated immunity	68/3205	173/11434	0.000818474	0.0475831	0.0126037	10384/10538/10666/11118/1130/117157/1378/1512/1604/2013/2067/2208/22914/2302/2794/3002/3077/3105/3106/3133/339390/3553/3575/3586/3635/3811/3822/3824/3902/3965/4049/4068/4683/5027/5052/50943/51311/51561/5272/5532/56940/5777/57823/6776/6778/6885/695/708/710/7124/714/717/722/725/7292/731/7454/80762/8417/84174/8915/9025/9156/940/9437/9466/958/959	68	173
fisher	GO:0032635	interleukin-6 production	36/3205	80/11434	0.000847868	0.0485562	0.0129349	10288/10333/10365/10417/11213/148022/1535/2069/2150/2302/26137/26191/29108/3106/3553/3586/3635/3670/3929/3965/4615/5027/50943/51284/54106/64343/7097/7099/7124/7128/7291/7292/7349/8692/8915/9261	36	80
fisher	GO:0051817	modification of morphology or physiology of other organism involved in symbiotic interaction	32/3205	69/11434	0.000860945	0.0485801	0.0130736	10018/10318/10533/10910/11334/1511/2150/22938/23435/28996/3065/325/358/4057/5091/51176/5272/56829/572/598/6352/64848/6598/7097/7298/8091/8106/820/8692/920/9217/9218	32	69
fisher	GO:0051881	regulation of mitochondrial membrane potential	21/3205	40/11434	0.000921792	0.0512596	0.0138058	10550/11315/11334/1192/23593/239/25/2729/30968/5027/55186/572/581/5831/598/6647/6714/7314/80025/834/93974	21	40
fisher	GO:0051701	interaction with host	57/3205	141/11434	0.000953147	0.0522461	0.0139653	10018/10318/10475/10533/10581/10910/11043/11059/11060/11074/11334/1508/1535/1536/1604/2060/2219/23601/28996/290/2934/325/3690/3695/3839/3965/4057/4361/4688/4689/51382/523/525/5272/528/529/533/56829/572/598/64601/6737/6993/7097/7298/79139/8106/820/8519/8692/8724/90423/920/9217/9218/9550/975	57	141
fisher	GO:0032677	regulation of interleukin-8 production	24/3205	48/11434	0.00101381	0.0547883	0.0146001	11315/2150/2219/26191/2867/29108/301/307/3553/3586/3929/3965/51284/51311/54106/5607/7097/7099/7124/820/8692/8915/9370/965	24	48
fisher	GO:0050852	T cell receptor signaling pathway	41/3205	95/11434	0.00107669	0.0558277	0.0151568	11119/1997/2533/2534/26191/29085/30968/3113/3118/3122/3635/3702/3783/3932/3937/5062/50943/5144/5290/5293/5296/53347/54923/5663/5664/56940/5777/6885/7294/7311/7314/7334/7454/84433/8915/915/916/917/920/940/9402	41	95
fisher	975956	Nonsense Mediated Decay (NMD) independent of the Exon Junction Complex (EJC)	38/1536	81/5082	0.00106196	0.0558277	0.034378	6164/6169/3921/6208/6191/6134/6224/6189/11224/6129/6154/6207/6125/6155/6222/6203/6229/6130/6204/2197/6139/6217/9045/9349/6188/6144/6206/51121/6137/6146/6165/25873/6160/6223/26986/6142/6210/7311	38	81
fisher	74159	Transcription	51/1536	116/5082	0.00107274	0.0558277	0.034378	65109/2968/6873/6877/6749/30834/84967/8178/134353/2959/6924/6878/8106/2068/8732/5595/6628/7702/51362/6617/1478/9014/1025/902/2975/7343/10623/10302/284119/5440/4331/5432/9939/55290/5442/6829/2958/2971/29894/11198/5451/9330/1479/9015/6621/5431/5430/55703/6618/11128/1022	51	116
fisher	GO:0002712	regulation of B cell mediated immunity	18/3205	33/11434	0.0011879	0.0607728	0.01658	10666/1378/2208/2302/3586/4049/50943/5777/6778/695/7124/722/725/7292/80762/940/9466/958	18	33
fisher	927802	Nonsense-Mediated Decay (NMD)	43/1536	95/5082	0.00127902	0.0637352	0.0362507	65109/6164/6169/3921/6208/6191/6134/6224/6189/11224/6129/6154/26019/6207/22794/6125/6155/6222/6203/6229/6130/6204/2197/6139/6217/9045/9349/6188/6144/6206/51121/23293/6137/6146/9939/6165/25873/6160/6223/26986/6142/6210/7311	43	95
fisher	975957	Nonsense Mediated Decay (NMD) enhanced by the Exon Junction Complex (EJC)	43/1536	95/5082	0.00127902	0.0637352	0.0362507	65109/6164/6169/3921/6208/6191/6134/6224/6189/11224/6129/6154/26019/6207/22794/6125/6155/6222/6203/6229/6130/6204/2197/6139/6217/9045/9349/6188/6144/6206/51121/23293/6137/6146/9939/6165/25873/6160/6223/26986/6142/6210/7311	43	95
fisher	GO:0032675	regulation of interleukin-6 production	34/3205	76/11434	0.00132244	0.065054	0.0180734	10288/10333/10365/10417/11213/148022/1535/2069/2150/2302/26137/26191/29108/3106/3553/3586/3635/3670/3929/3965/4615/5027/50943/51284/54106/7097/7099/7124/7128/7291/7292/7349/8692/9261	34	76
fisher	GO:0019882	antigen processing and presentation	72/3205	188/11434	0.00135885	0.0659988	0.0184939	10120/10134/10288/10540/10952/10981/11258/1175/1211/140735/1510/1512/1520/1535/1536/1639/1778/1785/2209/22920/23480/29108/29127/3077/3105/3106/3112/3113/3118/3122/3133/3140/4688/4689/51164/55080/563/5641/5683/5684/5685/5694/5695/5698/5699/5701/5706/5709/5714/5715/5716/5718/5721/5867/5869/642/6712/6892/7057/7311/7314/7319/7454/83547/8722/8905/8943/909/912/9491/9632/9861	72	188
fisher	168273	Influenza Viral RNA Transcription and Replication	44/1536	98/5082	0.00138256	0.0663108	0.0362507	6164/6169/3921/6208/11097/6191/6134/6224/6189/11224/6129/6154/9688/6207/6125/6155/23165/9883/5903/6222/6203/6229/6130/6204/2197/6139/6217/4927/9045/9349/6188/6144/6206/51121/6137/6146/6165/25873/6160/6223/6142/6210/7311/348995	44	98
fisher	GO:0048002	antigen processing and presentation of peptide antigen	62/3205	158/11434	0.00142406	0.0666962	0.0192394	10120/10134/10540/10952/11258/1175/1211/140735/1510/1520/1535/1536/1639/1778/1785/2209/22920/23480/29108/29127/3077/3105/3106/3112/3113/3118/3122/3133/3140/4688/4689/51164/55080/563/5641/5683/5684/5685/5694/5695/5698/5699/5701/5706/5709/5714/5715/5716/5718/5721/642/6712/6892/7311/7314/7319/83547/8722/8905/9491/9632/9861	62	158
fisher	GO:0045124	regulation of bone resorption	15/3205	26/11434	0.00142536	0.0666962	0.0192394	133522/1436/3635/3690/5027/5166/537/632/6696/6714/6850/7037/7128/760/8600	15	26
fisher	GO:0002704	negative regulation of leukocyte mediated immunity	19/3205	36/11434	0.00147547	0.067929	0.0196902	1378/2302/3077/3105/3106/3133/3162/339390/3575/3965/50943/5272/5532/56940/5777/684/722/725/80762	19	36
fisher	168255	Influenza Life Cycle	45/1536	101/5082	0.00148711	0.067929	0.0372968	6164/6169/3921/6208/11097/6191/6134/6224/6189/11224/6129/6154/9688/6207/6125/6155/23165/9883/5903/6222/6203/6229/6130/6204/2197/6139/6217/4927/9045/9349/6188/6144/6206/51121/6137/6146/3836/6165/25873/6160/6223/6142/6210/7311/348995	45	101
fisher	GO:0035821	modification of morphology or physiology of other organism	37/3205	85/11434	0.00153003	0.0690673	0.0202573	10018/10318/10533/10578/10910/11334/1511/1667/2150/2208/22938/23435/28996/3065/325/358/4057/5027/5091/51176/5272/56829/572/598/6352/64848/6598/7097/7298/8091/8106/820/8542/8692/920/9217/9218	37	85
fisher	GO:0002474	antigen processing and presentation of peptide antigen via MHC class I	39/3205	91/11434	0.00164794	0.073492	0.0213645	10134/10952/1520/1535/1536/2209/23480/3077/3105/3106/3133/3140/4688/4689/55080/563/5683/5684/5685/5694/5695/5698/5699/5701/5706/5709/5714/5715/5716/5718/5721/642/6892/7311/7314/7319/9491/9632/9861	39	91
fisher	GO:0043281	regulation of cysteine-type endopeptidase activity involved in apoptotic process	66/3205	171/11434	0.00167637	0.073492	0.0216476	10016/10018/10049/10134/10550/11315/1410/148022/1490/1512/22900/23643/239/25816/27018/27113/2876/29108/2934/3082/330/3429/3476/356/358/3932/3965/4255/4824/4891/5062/51176/51499/5272/5371/5447/55081/551/5601/5607/572/581/5894/6279/6280/6478/666/6714/7057/7099/7124/7531/834/835/83596/841/843/8738/8740/8743/8915/9141/929/960/9647/9812	66	171
fisher	GO:0006612	protein targeting to membrane	65/3205	168/11434	0.00168551	0.073492	0.0216803	10952/11224/128866/131540/1650/2064/2197/23463/23471/23480/23499/25873/288/29082/29800/30845/3753/3921/4641/51121/5174/5584/5830/6125/6129/6130/6134/6137/6139/6142/6144/6146/6154/6155/6160/6164/6165/6169/6188/6189/6191/6203/6204/6206/6207/6208/6210/6217/6222/6223/6224/6229/6711/6729/6730/6745/6746/7311/79844/84938/9045/91663/9349/9409/9789	65	168
fisher	GO:0045453	bone resorption	20/3205	39/11434	0.00176856	0.0745712	0.0223111	1200/133522/1436/1513/23154/3635/3690/5027/5166/537/54/632/6696/6714/6850/7037/7128/760/8600/9290	20	39
fisher	GO:0050798	activated T cell proliferation	20/3205	39/11434	0.00176856	0.0745712	0.0223111	100133941/10385/11119/25/2534/29108/3485/3559/3606/3683/3684/3689/3965/50943/51561/5573/57678/6304/6776/7292	20	39
fisher	GO:0061515	myeloid cell development	20/3205	39/11434	0.00176856	0.0745712	0.0223111	10006/10100/10163/10365/2038/2068/2313/2623/29766/3050/3684/4057/4891/537/5777/6714/6722/6886/80739/8600	20	39
fisher	hsa05323	Rheumatoid arthritis	37/1579	80/5210	0.00179587	0.0748996	0.112478	51561/51382/2919/940/528/523/7099/7043/3683/7124/6374/3112/3689/7010/7097/525/3553/54/1493/10673/284/6364/6352/414062/3606/1513/533/529/9550/3113/537/90423/4314/3122/8600/3118/6372	37	80
fisher	GO:0032609	interferon-gamma production	36/3205	83/11434	0.0018989	0.0783449	0.0235924	11118/11119/2150/246778/25/26191/29108/3105/3113/3394/3553/3586/3606/3670/3702/3965/4049/50943/51284/51311/5144/51561/54106/5914/64343/708/7099/7124/7292/7294/8320/864/8993/916/929/9466	36	83
fisher	GO:0001818	negative regulation of cytokine production	63/3205	163/11434	0.0020261	0.0818331	0.024797	100133941/10365/10385/11213/11326/11334/1149/1240/2150/2302/26191/284/29108/2950/301/307/3077/3162/3586/3596/3635/3902/3929/3965/4057/5045/50943/51176/51191/51561/5371/54/54106/5443/5495/5553/55593/5607/5914/6441/684/695/7043/7057/708/7097/7099/7124/7128/7291/7292/7311/7314/80762/8288/8887/8993/9111/9252/9370/947/9474/9641	63	163
fisher	168254	Influenza Infection	46/1536	105/5082	0.00202035	0.0818331	0.0469704	6164/6169/3921/6208/11097/6191/6134/6224/6189/11224/6129/6154/8106/9688/6207/6125/6155/23165/9883/5903/6222/6203/6229/6130/6204/2197/6139/6217/4927/9045/9349/6188/6144/6206/51121/6137/6146/3836/6165/25873/6160/6223/6142/6210/7311/348995	46	105
fisher	504046	RNA Polymerase I, RNA Polymerase III, and Mitochondrial Transcription	26/1536	52/5082	0.00209234	0.0836282	0.0469704	2968/30834/2068/5595/7702/6617/9014/902/2975/7343/10623/10302/284119/5440/4331/55290/5442/2971/5451/9330/9015/6621/55703/6618/11128/1022	26	52
fisher	168898	Toll-Like Receptors Cascades	43/1536	97/5082	0.0021171	0.0837453	0.0469704	695/51311/3684/6885/3654/7099/5641/9252/7314/9261/3689/841/5595/5606/7097/51284/3929/4615/1520/51135/148022/2002/1513/7334/5598/10333/6196/330/57162/7184/1508/929/81793/5289/9641/5601/54106/30849/23643/10010/466/7311/5605	43	97
fisher	GO:0060333	interferon-gamma-mediated signaling pathway	33/3205	75/11434	0.00216655	0.0848269	0.026126	10062/10346/10475/11074/2209/2634/3055/3105/3106/3113/3118/3122/3133/3394/3459/3460/3660/3664/3716/4261/4502/4938/5371/5724/5770/5777/6672/6737/6772/7294/7376/8554/960	33	75
fisher	GO:0034105	positive regulation of tissue remodeling	13/3205	22/11434	0.0022094	0.0856312	0.0265452	133522/3606/51561/537/5371/581/64114/6696/6850/7037/7421/760/8600	13	22
fisher	GO:0032757	positive regulation of interleukin-8 production	19/3205	37/11434	0.00224377	0.0860933	0.0268597	11315/2150/2219/2867/29108/3553/3929/3965/51284/51311/54106/7097/7099/7124/820/8692/8915/9370/965	19	37
fisher	GO:0002889	regulation of immunoglobulin mediated immune response	17/3205	32/11434	0.00236813	0.0899656	0.0279483	10666/1378/2208/2302/3586/4049/50943/5777/6778/7124/722/725/7292/80762/940/9466/958	17	32
fisher	1483255	PI Metabolism	19/1536	35/5082	0.00248002	0.0932926	0.0529845	4534/8776/3631/8898/22908/55697/8821/3635/5294/23533/377/5287/5286/5296/56623/5290/5289/5293/30849	19	35
fisher	GO:0002761	regulation of myeloid leukocyte differentiation	39/3205	93/11434	0.00265175	0.0987843	0.0306259	10272/11006/1230/133522/1436/2101/22985/2624/2778/3059/325/3398/3635/4057/4286/4830/51176/51341/51561/537/5914/632/6352/6776/6886/7030/7099/7124/714/760/80762/841/8473/8600/861/8821/9290/9370/9770	39	93
fisher	GO:0006661	phosphatidylinositol biosynthetic process	32/3205	73/11434	0.00269834	0.0995533	0.030946	10026/10423/22908/23533/29880/30849/3612/3631/3635/377/4534/51604/5277/5281/5286/5287/5289/5290/5293/5294/5296/55697/56623/65258/84720/84992/8733/8776/8818/8821/8898/9488	32	73
fisher	GO:0016197	endosomal transport	62/3205	162/11434	0.00286819	0.102904	0.0324402	10228/10981/11267/1130/128866/144717/1601/1639/19/2013/2060/22906/2316/23230/26000/27072/27252/29082/30845/30849/4074/4478/4534/51209/51510/5289/54551/5595/5605/5868/5869/5872/5962/64089/64601/6714/7311/7314/7454/7813/79720/79735/83547/83874/84313/8439/8675/8678/8723/8724/8766/88/8878/8898/8943/9043/9230/9341/9392/9527/9765/9980	62	162
fisher	GO:0032637	interleukin-8 production	24/3205	51/11434	0.0028938	0.102904	0.0325057	11315/2150/2219/26191/2867/29108/301/307/3553/3586/3929/3965/51284/51311/54106/5607/7097/7099/7124/820/8692/8915/9370/965	24	51
fisher	GO:0032755	positive regulation of interleukin-6 production	24/3205	51/11434	0.0028938	0.102904	0.0325057	10288/10333/10417/148022/1535/2069/2150/26137/29108/3553/3670/3929/3965/4615/5027/51284/54106/7097/7099/7124/7291/7292/7349/8692	24	51
fisher	GO:0031663	lipopolysaccharide-mediated signaling pathway	21/3205	43/11434	0.00297719	0.102904	0.0328181	148022/1604/23643/26191/3055/3553/3606/3654/3929/4057/5595/5724/6352/6772/7097/7099/7124/7128/92140/9450/949	21	43
fisher	GO:0034113	heterotypic cell-cell adhesion	21/3205	43/11434	0.00297719	0.102904	0.0328181	10288/1832/2243/246/342035/3553/3557/3676/3678/3689/3690/3695/3728/5598/5607/7124/912/91663/9370/960/965	21	43
fisher	GO:0050663	cytokine secretion	49/3205	123/11434	0.00298506	0.102904	0.0328181	10333/10385/11118/11119/11146/1149/115362/1436/19/2150/2206/2219/22900/23601/25/26191/26253/283420/284/2867/29108/301/307/3586/3937/3965/5027/50943/5371/54106/57678/6288/6711/6850/7010/7097/7099/7124/7291/7292/81793/820/834/8692/929/9447/947/9474/965	49	123
fisher	GO:0010324	membrane invagination	16/3205	30/11434	0.00300366	0.102904	0.0328181	10533/1182/19/199/2150/2209/246/2624/29082/2934/3929/4240/4627/7057/8678/8724	16	30
fisher	GO:0030851	granulocyte differentiation	14/3205	25/11434	0.00300372	0.102904	0.0328181	2623/2624/3059/3635/51176/5914/6688/6886/714/79576/8473/861/863/9370	14	25
fisher	72649	Translation initiation complex formation	20/1536	38/5082	0.00312414	0.106083	0.0643621	3921/6208/6191/6224/6189/6207/1975/6222/6203/6229/6204/2197/6217/6188/6206/8894/1977/6223/26986/6210	20	38
fisher	hsa04145	Phagosome	54/1579	129/5210	0.00318151	0.107083	0.155655	51382/3684/23480/2215/4688/528/949/8685/523/7099/347733/6441/9341/83547/7057/1536/3112/3689/4353/2204/3690/7097/525/3105/10952/1778/81027/1520/4689/2209/533/529/9550/10333/3113/5869/53407/537/90423/3678/3133/3106/8417/78989/929/3122/1535/5289/3118/7037/2212/5868/64581/4074	54	129
fisher	GO:2001235	positive regulation of apoptotic signaling pathway	63/3205	166/11434	0.00335221	0.111847	0.0358151	10018/10081/10134/11124/11315/140735/148022/1512/1613/1616/1869/23643/27113/27141/29108/2931/2932/2934/3002/356/3932/3965/467/4824/4836/50486/5062/5371/5519/5601/572/581/5883/598/6188/6279/6280/6421/6647/6789/699/7057/7099/7227/7314/7531/7532/7534/79156/835/8405/841/84893/864/8692/8738/8742/8743/8915/9141/929/93974/9500	63	166
fisher	GO:0046849	bone remodeling	27/3205	60/11434	0.00360877	0.117781	0.037716	1200/133522/1436/1513/23154/3635/3690/4286/4853/5027/5166/537/54/632/6569/6696/6714/6850/7037/7043/7128/7166/760/8600/8821/9290/9770	27	60
fisher	GO:0015931	nucleobase-containing compound transport	48/3205	121/11434	0.00361062	0.117781	0.037716	10128/10642/10644/11046/11097/11269/115286/1977/1984/2030/22794/23039/23165/23293/23443/25909/26019/2705/29074/29894/29957/348995/3921/4600/4641/4927/5027/51362/51637/55032/55186/55308/55315/55916/5903/6311/65109/7355/8106/84248/84321/8570/87178/8888/9688/9883/9939/9961	48	121
fisher	GO:1903556	negative regulation of tumor necrosis factor superfamily cytokine production	17/3205	33/11434	0.00362214	0.117781	0.0377162	11213/1149/26191/2950/3586/3929/3965/4057/50943/54/5443/5914/7099/7128/7291/9370/947	17	33
fisher	GO:1902749	regulation of cell cycle G2/M phase transition	20/3205	41/11434	0.00377738	0.120089	0.038696	1019/152110/23476/25942/25949/29933/3364/351/4361/4683/5087/5569/55920/5889/6604/8091/8317/8766/9555/9928	20	41
fisher	GO:0042346	positive regulation of NF-kappaB import into nucleus	13/3205	23/11434	0.00378702	0.120089	0.038696	10913/3553/3606/387/3965/51284/51561/54106/5743/7097/7099/7124/8740	13	23
fisher	hsa05340	Primary immunodeficiency	17/1579	31/5210	0.00372788	0.120089	0.155655	5993/695/4261/3561/3932/3543/959/3575/973/930/915/916/29851/920/326/23495/958	17	31
fisher	GO:0032640	tumor necrosis factor production	35/3205	83/11434	0.00383603	0.120646	0.039075	10417/11213/1149/148022/1535/23643/26137/26191/284/29108/2950/3133/3315/3586/3670/3929/3965/4057/50943/51561/54/54106/5443/5914/64343/7057/7097/7099/7128/7291/7538/9261/929/9370/947	35	83
fisher	GO:0032729	positive regulation of interferon-gamma production	24/3205	52/11434	0.00396599	0.123047	0.0402739	246778/25/26191/29108/3105/3113/3394/3553/3606/3670/3965/4049/51284/51311/5144/51561/54106/7099/7124/7292/7294/916/929/9466	24	52
fisher	GO:0042035	regulation of cytokine biosynthetic process	37/3205	89/11434	0.00400858	0.123047	0.0404558	10333/10642/10644/11146/148022/2069/2302/246778/3162/3315/3553/3586/3635/3902/3929/50943/51284/51311/54106/5553/5606/5607/6364/6441/6776/6850/7057/7097/7099/7124/84433/8915/9111/916/920/9261/940	37	89
fisher	GO:1903749	positive regulation of establishment of protein localization to mitochondrion	37/3205	89/11434	0.00400858	0.123047	0.0404558	10018/10055/10075/10316/11128/135656/140735/1513/170589/1869/22885/27113/27165/2931/3002/3084/3176/4836/54543/55733/5695/5714/572/59286/6036/7332/7357/7531/7532/7534/79576/841/84128/84327/86/8607/9141	37	89
fisher	GO:0022409	positive regulation of cell-cell adhesion	71/3205	192/11434	0.00411515	0.125144	0.0412773	100133941/10272/10288/10370/10673/1493/1604/1960/199/2243/22914/22920/246/2534/29108/29851/3105/3113/3118/3122/3133/3485/3553/3559/3572/3575/3606/3676/3683/3897/3932/3965/4092/5062/50943/51176/5133/51561/5290/572/57678/5777/5914/6352/6708/6714/6776/6850/6885/7048/7124/7292/79576/84433/8600/8613/8740/8876/8915/8943/9020/912/915/916/917/920/921/940/9402/960/966	71	192
fisher	GO:0034142	toll-like receptor 4 signaling pathway	39/3205	95/11434	0.00414213	0.125144	0.0414213	10010/10062/10333/148022/2002/2150/23643/26191/330/3654/3684/3689/3929/4057/4615/466/51135/5595/5598/5601/5606/57162/57402/6196/6885/695/7097/7099/7128/7311/7314/7334/79931/841/9252/9261/929/9572/9641	39	95
fisher	GO:0032091	negative regulation of protein binding	25/3205	55/11434	0.00425614	0.127584	0.042432	10498/11315/1601/23394/2801/2932/3077/3309/3586/3670/3676/4824/51176/5195/5595/5664/57669/5792/581/6093/6590/6996/8536/9043/9370	25	55
fisher	GO:2001056	positive regulation of cysteine-type endopeptidase activity	46/3205	116/11434	0.00435772	0.128763	0.0428798	10016/10018/10134/10550/148022/1490/1512/22900/23643/239/26999/27018/27113/27141/29108/2934/3428/3429/356/3932/3965/444/4824/4891/5371/55081/5601/572/581/6279/6280/666/7099/7124/834/835/83874/841/843/8738/8743/8915/9141/929/9447/9647	46	116
fisher	GO:0071346	cellular response to interferon-gamma	47/3205	119/11434	0.00436258	0.128763	0.0428798	10062/10346/10475/10492/11074/115362/1613/1906/199/2209/2634/3055/3105/3106/3113/3118/3122/3133/3394/3459/3460/3660/3664/3716/3965/414062/4261/4502/4938/5371/5724/5770/5777/6352/6355/6357/6362/6364/6672/6737/6770/6772/7294/7376/8554/960/965	47	119
fisher	GO:0032720	negative regulation of tumor necrosis factor production	16/3205	31/11434	0.00460992	0.131288	0.044693	11213/1149/26191/2950/3586/3929/3965/50943/54/5443/5914/7099/7128/7291/9370/947	16	31
fisher	GO:0046850	regulation of bone remodeling	16/3205	31/11434	0.00460992	0.131288	0.044693	133522/1436/3635/3690/5027/5166/537/632/6696/6714/6850/7037/7128/760/8600/8821	16	31
fisher	GO:0032623	interleukin-2 production	22/3205	47/11434	0.00461919	0.131288	0.044693	11146/11326/25/30968/3553/3606/3902/50943/5144/57678/6441/6711/6776/6885/7128/7292/84433/861/916/920/940/947	22	47
fisher	GO:0033013	tetrapyrrole metabolic process	22/3205	47/11434	0.00461919	0.131288	0.044693	211/212/2395/3145/3162/326625/4363/4552/4594/4779/4891/51293/55316/5826/644/6708/6710/6947/6948/8029/8803/93974	22	47
fisher	72662	Activation of the mRNA upon binding of the cap-binding complex and eIFs, and subsequent binding to 43S	20/1536	39/5082	0.0046183	0.131288	0.091863	3921/6208/6191/6224/6189/6207/1975/6222/6203/6229/6204/2197/6217/6188/6206/8894/1977/6223/26986/6210	20	39
fisher	GO:0000209	protein polyubiquitination	62/3205	165/11434	0.00466481	0.131609	0.0450017	10013/10075/10210/10475/10477/11060/1161/148581/220441/22954/23608/23759/246184/26191/26263/27252/27339/29089/51434/51619/54551/55611/55743/5683/5684/5685/5694/5695/5698/5699/5701/5706/5709/5714/5715/5716/57162/5718/5721/642/6502/6737/7128/7311/7314/7319/7320/7328/7332/7334/80351/84447/84937/8945/9025/9111/9354/9491/9604/9690/9861/996	62	165
fisher	GO:0032680	regulation of tumor necrosis factor production	34/3205	81/11434	0.00473096	0.132501	0.045506	10417/11213/1149/148022/1535/23643/26137/26191/284/29108/2950/3133/3315/3586/3670/3929/3965/4057/50943/51561/54/54106/5443/5914/7057/7097/7099/7128/7291/7538/9261/929/9370/947	34	81
fisher	GO:0019884	antigen processing and presentation of exogenous antigen	57/3205	150/11434	0.00493182	0.137126	0.0467066	10120/10540/10952/11258/1175/1211/140735/1510/1520/1535/1536/1639/1778/1785/2209/22920/23480/29127/3105/3106/3112/3113/3118/3122/3133/4688/4689/51164/5641/5683/5684/5685/5694/5695/5698/5699/5701/5706/5709/5714/5715/5716/5718/5721/6712/6892/7311/7314/83547/8722/8905/8943/909/912/9491/9632/9861	57	150
fisher	GO:0002819	regulation of adaptive immune response	38/3205	93/11434	0.00506676	0.139865	0.0474828	10666/10673/1378/2208/2302/246/246778/29108/3077/3105/3106/3133/339390/3553/3572/3575/3586/4049/5027/50943/51561/5532/56940/5777/6778/6885/695/7124/7128/722/725/7292/7454/80762/8417/940/9466/958	38	93
fisher	GO:0051100	negative regulation of binding	40/3205	99/11434	0.00516796	0.141639	0.048156	10498/11315/1601/1869/23394/25942/2623/2801/2932/3001/3077/3162/3309/3398/341405/3428/3586/3670/3676/4188/4488/4824/51176/5195/5595/5664/57669/5792/581/6093/6590/6672/6996/8091/84893/8536/8864/9043/9355/9370	40	99
fisher	GO:0044003	modification by symbiont of host morphology or physiology	17/3205	34/11434	0.0053757	0.145599	0.0496455	10018/10318/10533/10910/28996/325/5272/56829/572/598/7097/7298/8106/8692/920/9217/9218	17	34
fisher	GO:0002479	antigen processing and presentation of exogenous peptide antigen via MHC class I, TAP-dependent	30/3205	70/11434	0.00538835	0.145599	0.0496455	10952/1535/1536/2209/23480/3105/3106/3133/4688/4689/5683/5684/5685/5694/5695/5698/5699/5701/5706/5709/5714/5715/5716/5718/5721/6892/7311/7314/9491/9861	30	70
fisher	72695	Formation of the ternary complex, and subsequently, the 43S complex	17/1536	32/5082	0.00556105	0.149215	0.103479	3921/6208/6191/6224/6189/6207/6222/6203/6229/6204/2197/6217/6188/6206/8894/6223/6210	17	32
fisher	GO:0015748	organophosphate ester transport	26/3205	59/11434	0.00596761	0.157915	0.054221	11046/114879/114882/19/23443/24/2705/286410/29957/374868/3783/3949/5027/51499/51761/5244/55032/55186/55754/57194/57205/58488/6342/7355/92579/949	26	59
fisher	GO:0031295	T cell costimulation	26/3205	59/11434	0.00596761	0.157915	0.054221	100133941/10673/1493/22914/2534/29851/3113/3118/3122/3932/5062/5133/5290/5777/6714/7292/84433/8740/9020/915/916/917/920/921/940/9402	26	59
fisher	GO:0032543	mitochondrial translation	35/3205	85/11434	0.00604072	0.158706	0.0547336	10102/10128/10240/10573/116541/118487/122704/219402/219927/28957/29074/29088/29093/4528/51258/51642/51649/51650/54460/54516/54534/55173/64432/64949/64965/64979/65003/65005/65008/708/79590/84311/92399/9617/9801	35	85
fisher	GO:0010389	regulation of G2/M transition of mitotic cell cycle	18/3205	37/11434	0.00609845	0.158706	0.0549531	1019/23476/25942/25949/29933/3364/351/4361/4683/5087/5569/55920/5889/6604/8091/8317/8766/9928	18	37
fisher	GO:0071706	tumor necrosis factor superfamily cytokine production	36/3205	88/11434	0.00612325	0.158706	0.0550254	10417/11213/1149/148022/1535/23643/26137/26191/284/29108/2950/3133/3315/3586/3670/3929/3965/4057/50943/51561/54/54106/5443/5914/64343/7057/7097/7099/7128/7291/7538/8915/9261/929/9370/947	36	88
fisher	GO:0006911	phagocytosis, engulfment	13/3205	24/11434	0.00616293	0.158706	0.0552306	1182/19/199/2150/2209/246/2624/2934/3929/4240/4627/7057/8678	13	24
fisher	GO:0071826	ribonucleoprotein complex subunit organization	46/3205	118/11434	0.00632831	0.160636	0.0562516	10181/10285/103/10421/10594/10767/10907/11168/11171/11273/1656/1778/219402/23369/24144/255967/25804/25929/26121/26284/26747/27339/28985/29777/3921/4154/4528/51362/54496/55794/56342/6125/6134/6169/6204/6208/6223/6311/65003/6628/6631/708/79760/79833/9129/92399	46	118
fisher	GO:0050707	regulation of cytokine secretion	43/3205	109/11434	0.00636347	0.160636	0.0564113	10333/10385/11146/1149/1436/2150/2219/22900/23601/25/26191/26253/283420/284/2867/29108/301/307/3586/3965/5027/50943/5371/54106/57678/6288/6711/6850/7010/7097/7099/7124/7291/7292/81793/820/834/8692/929/9447/947/9474/965	43	109
fisher	202433	Generation of second messenger molecules	14/1536	25/5082	0.00633135	0.160636	0.114131	7454/3932/3702/9402/917/915/916/2533/3113/920/3937/3122/5062/3118	14	25
fisher	GO:0032612	interleukin-1 production	23/3205	51/11434	0.00672937	0.167618	0.0593342	115362/19/2150/22900/25816/29108/2950/3140/3315/3428/3553/3586/3670/3965/5027/5371/54/6288/6364/7099/7128/834/9447	23	51
fisher	GO:0042345	regulation of NF-kappaB import into nucleus	19/3205	40/11434	0.00677112	0.167618	0.0593831	10913/11124/28952/3553/3586/3606/387/3965/5052/51284/51561/54106/5495/5716/5743/7097/7099/7124/8740	19	40
fisher	GO:0042348	NF-kappaB import into nucleus	19/3205	40/11434	0.00677112	0.167618	0.0593831	10913/11124/28952/3553/3586/3606/387/3965/5052/51284/51561/54106/5495/5716/5743/7097/7099/7124/8740	19	40
fisher	GO:0090501	RNA phosphodiester bond hydrolysis	30/3205	71/11434	0.00687273	0.169043	0.0598349	10247/10535/11102/1478/1479/2237/22803/23293/255967/25996/29777/29894/3921/5393/5394/54487/54512/54913/563/56915/6035/6036/6037/60528/7257/79707/79897/87178/9156/9337	30	71
fisher	GO:0042590	antigen processing and presentation of exogenous peptide antigen via MHC class I	31/3205	74/11434	0.0070375	0.170324	0.0606663	10952/1520/1535/1536/2209/23480/3105/3106/3133/4688/4689/5683/5684/5685/5694/5695/5698/5699/5701/5706/5709/5714/5715/5716/5718/5721/6892/7311/7314/9491/9861	31	74
fisher	GO:0002478	antigen processing and presentation of exogenous peptide antigen	54/3205	143/11434	0.00704691	0.170324	0.0606663	10120/10540/10952/11258/1175/1211/140735/1510/1520/1535/1536/1639/1778/1785/2209/22920/23480/29127/3105/3106/3112/3113/3118/3122/3133/4688/4689/51164/5641/5683/5684/5685/5694/5695/5698/5699/5701/5706/5709/5714/5715/5716/5718/5721/6712/6892/7311/7314/83547/8722/8905/9491/9632/9861	54	143
fisher	GO:0002460	adaptive immune response based on somatic recombination of immune receptors built from immunoglobulin superfamily domains	64/3205	174/11434	0.00711833	0.170324	0.0610262	10068/10333/10384/10538/10666/10673/11118/1130/1378/1512/1604/2013/2067/2208/2302/246778/2794/3077/3105/3106/3133/339390/3553/3575/3586/3606/3635/4049/4683/5027/50943/51176/51311/51561/5532/56940/5777/64218/6778/6885/695/708/7099/710/7124/7128/714/717/722/725/7292/731/7454/80762/8417/84174/8915/89857/9025/9156/940/9466/958/959	64	174
fisher	GO:0046474	glycerophospholipid biosynthetic process	53/3205	140/11434	0.00712593	0.170324	0.0610262	10026/10390/10423/10554/1103/1119/122618/22908/23533/246/26279/27132/27440/29880/30849/3612/3631/3635/377/3931/4534/51604/5277/5281/5286/5287/5289/5290/5293/5294/5296/5337/5359/55697/56623/56994/57104/57153/57678/65258/80736/8398/84720/84992/8694/8733/8776/8818/8821/8895/8898/9488/9663	53	140
fisher	GO:0034341	response to interferon-gamma	52/3205	137/11434	0.0072018	0.170324	0.0615154	10062/10346/10475/10492/10581/11074/11093/115362/1613/1906/199/2209/2634/3055/3105/3106/3113/3118/3122/3133/3394/3459/3460/3660/3664/3716/3965/414062/4261/4502/4938/5371/5724/5770/5777/6352/6355/6357/6362/6364/6672/6737/6770/6772/684/7294/7376/8519/8554/8942/960/965	52	137
fisher	GO:0045017	glycerolipid biosynthetic process	63/3205	171/11434	0.00723557	0.170324	0.0616433	10026/10062/10390/10423/10554/1103/1119/122618/2182/22908/23305/23533/246/26279/27132/27440/29880/30849/3612/3631/3635/377/3931/3949/4534/47/51144/51604/5277/5281/5286/5287/5289/5290/5293/5294/5296/5337/5359/55697/56623/56994/57104/57153/57678/64834/65258/7376/80736/8398/84720/84992/8694/8733/8776/8818/8821/8895/8898/9104/9488/949/9663	63	171
fisher	162906	HIV Infection	71/1536	183/5082	0.007216	0.170324	0.126136	8065/2968/4836/6873/5706/6877/6749/3932/9861/11168/940/2547/1175/8178/128866/11097/2959/6924/5715/3055/9978/7314/6878/60489/5683/2068/8732/5714/9688/5721/5684/3105/29082/23165/5698/9883/5903/5685/1025/902/9491/5699/4927/10015/5701/5440/5718/8945/3836/4331/5432/5695/920/7520/51510/5694/2534/6829/2958/8905/5716/11198/79720/5062/5709/5431/5430/5045/7311/1022/348995	71	183
fisher	GO:0006767	water-soluble vitamin metabolic process	33/3205	80/11434	0.00730268	0.170791	0.0620538	10243/10560/10588/23475/27010/2729/3141/326625/4337/4363/4552/4594/5091/5095/51293/54/55/56922/5743/5826/6515/6947/6948/80025/8029/8034/80347/8566/8875/8876/9104/9446/9963	33	80
fisher	GO:0051702	interaction with symbiont	20/3205	43/11434	0.00739011	0.170791	0.0626345	10910/11334/1511/2150/22938/23435/2876/3065/325/358/4057/5091/51176/6352/64848/6598/8091/820/9217/9218	20	43
fisher	GO:1903039	positive regulation of leukocyte cell-cell adhesion	61/3205	165/11434	0.00746955	0.170791	0.0630587	100133941/10288/10673/1493/1604/1960/199/22914/2534/29108/29851/3105/3113/3118/3122/3133/3485/3553/3559/3572/3575/3606/3676/3683/3932/3965/5062/50943/5133/51561/5290/572/57678/5777/5914/6352/6708/6714/6776/6850/6885/7048/7292/79576/84433/8600/8740/8876/8915/8943/9020/912/915/916/917/920/921/940/9402/960/966	61	165
fisher	GO:0002822	regulation of adaptive immune response based on somatic recombination of immune receptors built from immunoglobulin superfamily domains	35/3205	86/11434	0.00749103	0.170791	0.0630587	10666/10673/1378/2208/2302/246778/3077/3105/3106/3133/339390/3553/3575/3586/4049/5027/50943/51561/5532/56940/5777/6778/6885/695/7124/7128/722/725/7292/7454/80762/8417/940/9466/958	35	86
fisher	GO:0002820	negative regulation of adaptive immune response	14/3205	27/11434	0.00749783	0.170791	0.0630587	1378/2302/246/3077/339390/3575/50943/5532/56940/5777/722/725/7292/80762	14	27
fisher	GO:0097202	activation of cysteine-type endopeptidase activity	36/3205	89/11434	0.00755964	0.170791	0.0633156	10016/10018/148022/1512/22900/23643/26999/27018/27113/27141/29108/3428/3429/356/3932/444/4824/4891/5371/55081/5601/572/581/6279/6280/666/7099/7124/834/835/83874/841/843/8738/8743/929	36	89
fisher	GO:0033209	tumor necrosis factor-mediated signaling pathway	46/3205	119/11434	0.00756698	0.170791	0.0633156	10673/10913/128178/2150/22954/23495/29108/2950/330/4049/5683/5684/5685/5694/5695/5698/5699/5701/5706/5709/5714/5715/5716/5718/5721/608/6772/6850/7124/7133/7292/7311/7314/841/8600/8740/8742/8784/8945/9020/9370/9447/9491/958/959/9861	46	119
fisher	GO:0006338	chromatin remodeling	44/3205	113/11434	0.00764206	0.171448	0.063781	10363/1058/10629/10933/1108/1111/11177/11262/11339/121504/1616/23421/23476/23569/3065/5081/50943/546/55929/57459/57680/5931/6304/64431/6598/6602/6604/6672/6749/6829/6944/7343/8091/8360/8362/8364/8365/8367/86/8607/8932/9025/9557/9643	44	113
fisher	GO:0051188	cofactor biosynthetic process	42/3205	107/11434	0.00768546	0.171448	0.0639805	10243/10588/10797/11332/1737/1738/200895/211/212/2182/23305/23475/23498/2395/2618/2639/27010/27430/3145/4337/47/4704/471/4779/4891/51144/5166/51805/55316/57546/5860/64834/6697/6708/6710/80025/8034/80347/8566/8803/8942/93974	42	107
fisher	GO:0031294	lymphocyte costimulation	26/3205	60/11434	0.00777143	0.172071	0.064372	100133941/10673/1493/22914/2534/29851/3113/3118/3122/3932/5062/5133/5290/5777/6714/7292/84433/8740/9020/915/916/917/920/921/940/9402	26	60
fisher	GO:0032800	receptor biosynthetic process	3205-12-01	22/11434	0.0078479	0.172071	0.0646761	10013/10062/1906/22937/3065/3202/3586/3690/5045/7124/9370/9572	12	22
fisher	GO:0033014	tetrapyrrole biosynthetic process	3205-12-01	22/11434	0.0078479	0.172071	0.0646761	211/212/2395/3145/326625/4779/4891/55316/6708/6710/8803/93974	12	22
fisher	GO:1904035	regulation of epithelial cell apoptotic process	21/3205	46/11434	0.00795426	0.173412	0.0653884	10266/2243/25/284/2934/356/3596/4780/51129/5275/5584/5598/57124/7010/7057/7128/7466/831/8405/958/959	21	46
fisher	GO:0001894	tissue homeostasis	56/3205	150/11434	0.00804194	0.174333	0.0659439	10518/11171/1182/1200/128866/133522/1436/1490/1512/1513/22954/23154/23746/24/2624/2778/3315/340547/3635/3690/3848/3988/4057/4069/4117/4585/5027/5052/5166/537/54/54106/54903/563/581/585/632/6441/6647/6696/6714/6722/6850/7037/7099/7128/7373/760/8029/8195/8600/8842/9079/9290/947/9476	56	150
fisher	72702	Ribosomal scanning and start codon recognition	19/1536	38/5082	0.00809217	0.174436	0.137291	3921/6208/6191/6224/6189/6207/1975/6222/6203/6229/6204/2197/6217/6188/6206/8894/1977/6223/6210	19	38
fisher	GO:0042254	ribosome biogenesis	51/3205	135/11434	0.00856918	0.18224	0.0697442	10360/10813/11157/11224/23517/2483/26284/2794/29777/3921/4927/51068/51106/51118/51121/51202/5303/5393/5394/54093/54512/54552/54606/55153/55759/55794/56342/56915/6125/6129/6130/6134/6154/6164/6165/6169/6204/6208/6217/6223/6229/64965/64979/65003/6839/708/79707/81887/84864/9045/9724	51	135
fisher	GO:0030219	megakaryocyte differentiation	18/3205	38/11434	0.00859755	0.18224	0.0698019	10006/10163/1030/121504/2313/2623/2624/3276/5777/6722/6886/7564/80739/8360/8362/8364/8365/8367	18	38
fisher	GO:0033574	response to testosterone	15/3205	30/11434	0.00874593	0.18224	0.0706568	1019/10911/1906/2002/2796/4478/4824/4830/551/572/5723/632/65985/6716/790	15	30
fisher	GO:0034121	regulation of toll-like receptor signaling pathway	15/3205	30/11434	0.00874593	0.18224	0.0706568	10062/11213/1535/2150/26191/2672/330/3929/4057/54106/57162/7097/7128/7301/9572	15	30
fisher	GO:0034112	positive regulation of homotypic cell-cell adhesion	60/3205	163/11434	0.00878895	0.18224	0.0707573	100133941/10288/10673/1493/1604/1960/199/22914/2534/29108/29851/3105/3113/3118/3122/3133/3485/3553/3559/3572/3575/3606/3683/3932/3965/5062/50943/5133/51561/5290/572/57678/5777/5914/6352/6708/6714/6776/6850/6885/7048/7292/79576/84433/8600/8740/8876/8915/8943/9020/912/915/916/917/920/921/940/9402/960/966	60	163
fisher	GO:0045670	regulation of osteoclast differentiation	23/3205	52/11434	0.00892101	0.18224	0.0709482	10272/11006/1230/133522/1436/2101/2778/3635/4057/4286/51341/51561/537/632/6352/7030/7099/7124/760/8600/8821/9290/9770	23	52
fisher	GO:0008654	phospholipid biosynthetic process	59/3205	160/11434	0.00893341	0.18224	0.0709482	10026/10390/10423/10554/10654/1103/1119/122618/2224/22908/23533/246/26279/27132/27440/29880/30849/3417/3612/3631/3635/377/3931/4534/51477/51604/5277/5281/5286/5287/5289/5290/5293/5294/5296/5337/5359/55697/56623/56994/57104/57153/57678/65258/80736/8398/84720/84992/8526/8694/8733/8776/8818/8821/8895/8898/9453/9488/9663	59	160
fisher	GO:0050870	positive regulation of T cell activation	59/3205	160/11434	0.00893341	0.18224	0.0709482	100133941/10288/10673/1493/1604/1960/199/22914/2534/29108/29851/3105/3113/3118/3122/3133/3485/3553/3559/3572/3575/3606/3683/3932/3965/5062/50943/5133/51561/5290/572/57678/5777/5914/6352/6708/6714/6776/6850/6885/7048/7292/79576/84433/8600/8740/8876/8915/8943/9020/912/915/916/917/920/921/940/9402/966	59	160
fisher	GO:0050864	regulation of B cell activation	33/3205	81/11434	0.00907073	0.18224	0.0716916	1026/10673/148022/1493/150372/196/2302/23495/286410/3398/3586/3596/3635/50943/57162/572/5777/6776/6778/6850/6929/695/7099/7128/7292/80762/84174/84433/8660/940/9466/958/975	33	81
fisher	GO:0002220	innate immune response activating cell surface receptor signaling pathway	44/3205	114/11434	0.00913483	0.18224	0.0718392	2219/2534/26253/2867/29108/3384/3553/3845/5062/50856/5532/5568/5683/5684/5685/5694/5695/5698/5699/5701/5706/5709/5714/5715/5716/5718/5721/5894/64581/6714/6850/6885/7097/7311/7314/7334/841/84433/8915/8945/9020/9252/9491/9861	44	114
fisher	GO:0002526	acute inflammatory response	44/3205	114/11434	0.00913483	0.18224	0.0718392	1268/1378/1604/1910/197/2161/2243/240/2867/2950/3077/3240/325/3553/3557/3572/3700/3929/5068/5245/5265/5294/5359/5547/5627/5743/624/6279/6288/6352/7037/708/710/7124/717/722/725/7292/731/8600/8876/90/9536/966	44	114
fisher	GO:1903555	regulation of tumor necrosis factor superfamily cytokine production	34/3205	84/11434	0.00915511	0.18224	0.0718392	10417/11213/1149/148022/1535/23643/26137/26191/284/29108/2950/3133/3315/3586/3670/3929/3965/4057/50943/51561/54/54106/5443/5914/7057/7097/7099/7128/7291/7538/9261/929/9370/947	34	84
fisher	GO:0018393	internal peptidyl-lysine acetylation	40/3205	102/11434	0.00929545	0.18224	0.0722111	10445/10533/10629/10847/10902/10933/1111/23476/23774/25942/2624/3054/3553/3670/4488/4674/50943/51147/51176/5447/55929/5595/56655/6688/6877/6879/6885/6929/7291/8202/84128/8473/86/8607/90780/9252/9425/9474/9575/9643	40	102
fisher	GO:0042089	cytokine biosynthetic process	39/3205	99/11434	0.00930864	0.18224	0.0722111	10333/1053/10642/10644/11146/148022/2069/2302/246778/3162/3315/3553/3586/3606/3635/3902/3929/50943/51284/51311/54106/5553/5606/5607/6364/6441/6776/6850/7057/7097/7099/7124/84433/8915/9111/916/920/9261/940	39	99
fisher	GO:0045069	regulation of viral genome replication	24/3205	55/11434	0.00932741	0.18224	0.0722111	103/10318/10450/10475/10581/200315/3428/4057/4938/5359/56829/60489/6352/63901/64848/6590/684/7124/7153/8091/8519/9217/9218/940	24	55
fisher	GO:0032663	regulation of interleukin-2 production	19/3205	41/11434	0.00935662	0.18224	0.0722111	11146/11326/25/3553/3902/50943/5144/6441/6711/6776/6885/7128/7292/84433/861/916/920/940/947	19	41
fisher	GO:0051851	modification by host of symbiont morphology or physiology	19/3205	41/11434	0.00935662	0.18224	0.0722111	10910/11334/1511/2150/22938/23435/3065/325/358/4057/5091/51176/6352/64848/6598/8091/820/9217/9218	19	41
fisher	hsa04380	Osteoclast differentiation	50/1579	123/5210	0.008722	0.18224	0.284511	11006/695/6772/11026/353514/4286/2215/6885/3932/4688/6850/3716/7048/8061/1536/7124/1436/10288/5595/3690/6688/3553/54/5532/10990/5294/7297/23533/10326/4689/2274/2209/10000/1513/3459/5296/3554/9020/2534/3937/3460/3726/5290/1535/8878/2354/5293/8600/5601/2212	50	123
fisher	hsa05144	Malaria	22/1579	46/5210	0.00908522	0.18224	0.284511	6403/7099/3586/959/7043/5175/7057/3683/7124/3689/1378/3043/7097/3082/3553/4615/3606/22914/2995/975/54106/958	22	46
fisher	GO:0034470	ncRNA processing	55/3205	148/11434	0.00950509	0.184197	0.0731847	103/10360/10813/11102/11157/11224/16/23517/2483/27079/2926/29777/339487/3735/3921/51095/51106/51118/51202/51637/5303/5393/5394/54487/54512/54606/54913/54973/55039/55687/55759/56915/60528/6125/6129/6154/6165/6208/6217/6223/6229/6301/64965/6741/6839/6894/79707/79897/80324/81887/81890/83480/9045/91801/9724	55	148
fisher	GO:0042108	positive regulation of cytokine biosynthetic process	25/3205	58/11434	0.00968591	0.186758	0.0744023	10333/11146/148022/2069/246778/3162/3315/3553/3929/51284/51311/54106/6364/6776/6850/7057/7097/7099/7124/84433/8915/916/920/9261/940	25	58
fisher	GO:1902105	regulation of leukocyte differentiation	68/3205	189/11434	0.0100109	0.192059	0.076362	10272/10288/11006/1230/133522/1436/1493/150372/1960/2064/2101/22985/2302/2323/246778/2624/2778/286410/3059/3106/325/3398/3553/3559/3575/3635/3932/3965/4057/4286/4830/50943/51176/51341/51561/537/56603/572/5777/5914/632/6352/6647/6776/6850/6886/695/7030/7048/7099/7124/714/7292/760/79576/80762/841/84433/8473/8600/861/8821/8876/8943/8993/9290/9370/9770	68	189
fisher	GO:0045639	positive regulation of myeloid cell differentiation	27/3205	64/11434	0.0102709	0.193798	0.0777327	1230/133522/1436/2242/22985/2623/2624/2778/3059/3202/3276/3398/3635/3952/51176/51561/537/6352/6776/6886/7124/7564/760/841/8473/8600/861	27	64
fisher	GO:0072401	signal transduction involved in DNA integrity checkpoint	27/3205	64/11434	0.0102709	0.193798	0.0777327	1026/11200/27339/51499/5371/5527/5683/5684/5685/5694/5695/5698/5699/5701/5706/5709/5714/5715/5716/5718/5721/7311/7314/835/8738/9491/9861	27	64
fisher	GO:0072422	signal transduction involved in DNA damage checkpoint	27/3205	64/11434	0.0102709	0.193798	0.0777327	1026/11200/27339/51499/5371/5527/5683/5684/5685/5694/5695/5698/5699/5701/5706/5709/5714/5715/5716/5718/5721/7311/7314/835/8738/9491/9861	27	64
fisher	449147	Signaling by Interleukins	39/1536	93/5082	0.0103036	0.193798	0.166019	834/6772/3845/6885/3654/3561/6850/3716/6776/9978/7314/3575/5777/5595/3082/3635/2889/3553/7534/3568/4615/51135/5894/3557/3606/3559/7334/3572/8945/3965/3554/57162/2534/7850/5290/8878/5293/7311/5605	39	93
fisher	GO:0019079	viral genome replication	30/3205	73/11434	0.0108625	0.198416	0.0815307	103/10318/10450/10475/10533/10581/10663/200315/3428/4057/4938/5359/55054/56829/60489/6352/63901/64848/6590/6598/6829/684/7124/7153/8091/8519/9217/9218/940/9474	30	73
fisher	GO:0070126	mitochondrial translational termination	30/3205	73/11434	0.0108625	0.198416	0.0815307	10240/10573/116541/118487/122704/219927/28957/29074/29088/29093/51258/51642/51649/51650/54460/54516/54534/55173/64432/64949/64965/64979/65003/65005/65008/79590/84311/92399/9617/9801	30	73
fisher	GO:0006475	internal protein amino acid acetylation	41/3205	106/11434	0.0111065	0.198416	0.0818042	10445/10533/10629/10847/10902/10933/1111/23476/23774/25942/2624/3054/3553/3670/435/4488/4674/50943/51147/51176/5447/55929/5595/56655/6688/6877/6879/6885/6929/7291/8202/84128/8473/86/8607/90780/9252/9425/9474/9575/9643	41	106
fisher	GO:0008630	intrinsic apoptotic signaling pathway in response to DNA damage	33/3205	82/11434	0.0111768	0.198416	0.0818042	10018/10210/1026/11200/1869/22938/22954/25/27141/28996/29108/3090/3162/3428/51499/5371/5423/5527/572/581/5883/598/599/666/7124/7133/7507/835/83596/8445/84893/960/9641	33	82
fisher	GO:0044773	mitotic DNA damage checkpoint	33/3205	82/11434	0.0111768	0.198416	0.0818042	1026/11200/25949/3364/4361/4683/51499/5371/5527/5683/5684/5685/5694/5695/5698/5699/5701/5706/5709/5714/5715/5716/5718/5721/5883/7311/7314/7508/8091/835/8738/9491/9861	33	82
fisher	GO:0031057	negative regulation of histone modification	14/3205	28/11434	0.0111826	0.198416	0.0818042	10533/22823/25942/3720/4488/50943/55611/6688/6879/7291/7320/7349/9474/9555	14	28
fisher	GO:0016573	histone acetylation	39/3205	100/11434	0.0112165	0.198416	0.0818042	10445/10533/10629/10847/10902/10933/1111/23476/23774/25942/2624/3054/3553/3670/4488/4674/50943/51147/51176/55929/5595/56655/6688/6877/6879/6885/6929/7291/8202/84128/8473/86/8607/90780/9252/9425/9474/9575/9643	39	100
fisher	GO:0006403	RNA localization	38/3205	97/11434	0.0112522	0.198416	0.0818042	10128/10642/10644/11097/11269/1977/1984/22794/23039/23165/23293/25909/26019/29074/29894/348995/3921/4600/4641/4927/51362/51637/5394/55308/55916/5903/6311/65109/8106/84248/84321/8570/87178/8888/9688/9883/9939/9961	38	97
fisher	GO:0046916	cellular transition metal ion homeostasis	38/3205	97/11434	0.0112522	0.198416	0.0818042	1317/1318/201266/212/22/2395/286133/28952/3077/3162/351/3932/3934/4057/4502/475/4891/51310/51382/523/525/528/529/533/537/538/55630/6279/6280/6647/7037/7781/79901/80762/8943/90423/9550/9997	38	97
fisher	GO:1903747	regulation of establishment of protein localization to mitochondrion	38/3205	97/11434	0.0112522	0.198416	0.0818042	10018/10055/10075/10316/11128/135656/140735/1513/170589/1869/22885/27113/27165/2931/3002/3084/3176/4836/54543/55733/5695/5714/572/59286/6036/7332/7357/7531/7532/7534/79576/841/84128/84327/86/8607/9141/93974	38	97
fisher	GO:0050657	nucleic acid transport	37/3205	94/11434	0.011273	0.198416	0.0818042	10128/10642/10644/11097/11269/1977/1984/22794/23039/23165/23293/25909/26019/29074/29894/348995/3921/4600/4641/4927/51362/51637/55308/55916/5903/6311/65109/8106/84248/84321/8570/87178/8888/9688/9883/9939/9961	37	94
fisher	GO:0050658	RNA transport	37/3205	94/11434	0.011273	0.198416	0.0818042	10128/10642/10644/11097/11269/1977/1984/22794/23039/23165/23293/25909/26019/29074/29894/348995/3921/4600/4641/4927/51362/51637/55308/55916/5903/6311/65109/8106/84248/84321/8570/87178/8888/9688/9883/9939/9961	37	94
fisher	GO:0051236	establishment of RNA localization	37/3205	94/11434	0.011273	0.198416	0.0818042	10128/10642/10644/11097/11269/1977/1984/22794/23039/23165/23293/25909/26019/29074/29894/348995/3921/4600/4641/4927/51362/51637/55308/55916/5903/6311/65109/8106/84248/84321/8570/87178/8888/9688/9883/9939/9961	37	94
fisher	198933	Immunoregulatory interactions between a Lymphoid and a non-Lymphoid cell	27/1536	60/5082	0.0106488	0.198416	0.166019	10219/959/4345/947/3386/3683/3689/10288/3105/917/930/915/3384/3695/11126/916/115653/22914/10666/8519/3811/3133/3106/975/3676/3824/958	27	60
fisher	GO:0032642	regulation of chemokine production	23/3205	53/11434	0.0116578	0.204252	0.0842239	1436/148022/2150/22954/2867/29108/2950/3162/3553/3586/3929/3965/4352/5029/51284/54106/5601/5607/7097/7099/7124/7291/9370	23	53
fisher	GO:0015914	phospholipid transport	18/3205	39/11434	0.0118551	0.206763	0.0852733	114879/114882/19/24/286410/374868/3783/3949/5027/51499/51761/5244/55754/57194/57205/58488/6342/949	18	39
fisher	hsa01200	Carbon metabolism	42/1579	102/5210	0.0120418	0.20907	0.3352	5230/128/1737/229/1738/226/5095/1892/5723/51179/2746/3101/113675/6120/34/3098/230/847/26227/10873/9104/5634/3417/2645/38/6472/1431/4594/8803/80201/2026/2806/5091/4190/2203/3099/3420/275/5631/3419/3421/5213	42	102
fisher	877300	Interferon gamma signaling	29/1536	66/5082	0.0122308	0.211395	0.185665	6772/11074/4502/4261/960/3716/5777/6672/5371/3394/8554/3105/3660/6737/3664/2209/10346/3459/2634/3113/5770/3460/3133/3106/5724/3122/4938/10475/3118	29	66
fisher	GO:0042273	ribosomal large subunit biogenesis	15/3205	31/11434	0.0126234	0.212192	0.0893352	11224/51121/55153/55759/55794/56342/6125/6129/6134/6154/6165/6169/65003/79707/9045	15	31
fisher	GO:1901030	positive regulation of mitochondrial outer membrane permeabilization involved in apoptotic signaling pathway	15/3205	31/11434	0.0126234	0.212192	0.0893352	10018/140735/1869/27113/2931/2932/3002/4836/572/581/7531/7532/7534/841/93974	15	31
fisher	GO:0006383	transcription from RNA polymerase III promoter	19/3205	42/11434	0.0126767	0.212192	0.0893352	10302/10623/10625/11128/2064/2971/2975/367/5440/5451/55290/55703/57680/6617/6618/6621/7702/8178/9330	19	42
fisher	GO:0032611	interleukin-1 beta production	19/3205	42/11434	0.0126767	0.212192	0.0893352	115362/19/2150/22900/25816/29108/2950/3140/3315/3428/3553/3670/3965/5027/5371/54/7128/834/9447	19	42
fisher	GO:0043124	negative regulation of I-kappaB kinase/NF-kappaB signaling	19/3205	42/11434	0.0126767	0.212192	0.0893352	10318/10562/11124/22900/25/28952/29108/2950/3586/399/5495/5716/6772/7088/7128/79931/841/8740/9370	19	42
fisher	GO:0072413	signal transduction involved in mitotic cell cycle checkpoint	26/3205	62/11434	0.0127194	0.212192	0.0893352	1026/11200/51499/5371/5527/5683/5684/5685/5694/5695/5698/5699/5701/5706/5709/5714/5715/5716/5718/5721/7311/7314/835/8738/9491/9861	26	62
fisher	GO:1902402	signal transduction involved in mitotic DNA damage checkpoint	26/3205	62/11434	0.0127194	0.212192	0.0893352	1026/11200/51499/5371/5527/5683/5684/5685/5694/5695/5698/5699/5701/5706/5709/5714/5715/5716/5718/5721/7311/7314/835/8738/9491/9861	26	62
fisher	GO:1902403	signal transduction involved in mitotic DNA integrity checkpoint	26/3205	62/11434	0.0127194	0.212192	0.0893352	1026/11200/51499/5371/5527/5683/5684/5685/5694/5695/5698/5699/5701/5706/5709/5714/5715/5716/5718/5721/7311/7314/835/8738/9491/9861	26	62
fisher	GO:0045637	regulation of myeloid cell differentiation	55/3205	150/11434	0.0127766	0.212224	0.0895454	10272/11006/121504/1230/123169/133522/1436/1441/2101/2242/22985/2623/2624/2778/3059/3202/325/3276/3398/3635/3952/4057/4286/4830/51176/51341/51561/537/54623/5914/632/6352/6688/6776/6886/7030/7099/7124/714/7564/760/80762/8360/8362/8364/8365/8367/841/8473/8600/861/8821/9290/9370/9770	55	150
fisher	GO:0006417	regulation of translation	68/3205	191/11434	0.012963	0.212677	0.0901529	10128/1019/10209/10247/10492/10600/10642/10644/127933/136319/16/1613/163255/1656/1938/1975/1977/1979/1984/2064/22794/23/23367/23369/23395/26986/326/3315/3376/343472/351/4528/4849/51247/5371/5595/5914/5935/6169/6188/6191/6196/6203/6208/6280/6311/6352/65109/7057/708/7124/7349/7490/7538/79048/8087/83759/84919/8637/8672/8864/8892/9337/940/9513/9617/9933/9939	68	191
fisher	GO:0046782	regulation of viral transcription	27/3205	65/11434	0.0129701	0.212677	0.0901529	1022/1025/11043/11074/11198/2068/22938/22954/23435/2968/3065/4331/51176/5430/5431/5432/5440/6352/6598/6672/6737/6749/6829/6924/8091/8178/902	27	65
fisher	GO:0072395	signal transduction involved in cell cycle checkpoint	27/3205	65/11434	0.0129701	0.212677	0.0901529	1026/11200/27339/51499/5371/5527/5683/5684/5685/5694/5695/5698/5699/5701/5706/5709/5714/5715/5716/5718/5721/7311/7314/835/8738/9491/9861	27	65
fisher	GO:0002705	positive regulation of leukocyte mediated immunity	28/3205	68/11434	0.0131764	0.213004	0.0911783	10666/117157/1394/2150/2206/2208/22914/3105/3106/3133/3553/3596/3902/4049/4068/5027/50943/51561/6776/6778/6850/6885/7124/7292/8417/8723/940/958	28	68
fisher	GO:1904019	epithelial cell apoptotic process	28/3205	68/11434	0.0131764	0.213004	0.0911783	10266/1869/1870/2243/25/284/2934/356/3596/4780/51129/5275/5294/5584/5598/57124/598/6789/7010/7048/7057/7128/7466/831/8405/841/958/959	28	68
fisher	GO:0070124	mitochondrial translational initiation	29/3205	71/11434	0.0133419	0.213004	0.091992	10240/10573/116541/118487/122704/219402/219927/28957/29074/29088/29093/4528/51258/51642/51649/51650/54460/54534/55173/64432/64949/64965/64979/65003/65005/65008/79590/84311/9801	29	71
fisher	GO:0070663	regulation of leukocyte proliferation	60/3205	166/11434	0.0133969	0.213004	0.091992	100133941/1026/10288/10385/10673/11146/11326/148022/1493/1604/196/199/2064/2302/23495/246778/26191/26279/2796/29108/2950/3105/3113/3133/339390/3485/3553/3559/3572/3586/3596/3606/3635/3683/3965/50943/51561/5573/57162/57678/5777/6352/6355/6441/6708/6776/6850/6929/7099/7128/7292/80762/84433/8660/912/916/940/958/966/975	60	166
fisher	GO:0006953	acute-phase response	20/3205	45/11434	0.0133981	0.213004	0.091992	1268/1910/197/2243/3077/3240/325/3553/3557/3700/3929/5068/5265/5359/5743/6288/6352/7037/7124/8600	20	45
fisher	GO:0032606	type I interferon production	39/3205	101/11434	0.0134342	0.213004	0.091992	10475/10623/11128/148022/170506/22954/2547/26137/26191/29108/3428/3586/4361/4615/51191/51284/51311/54106/5440/5495/55593/55703/56829/64343/6737/6778/6850/7097/7099/7128/7311/7314/7520/81030/8887/9111/929/9474/9641	39	101
fisher	GO:0042107	cytokine metabolic process	39/3205	101/11434	0.0134342	0.213004	0.091992	10333/1053/10642/10644/11146/148022/2069/2302/246778/3162/3315/3553/3586/3606/3635/3902/3929/50943/51284/51311/54106/5553/5606/5607/6364/6441/6776/6850/7057/7097/7099/7124/84433/8915/9111/916/920/9261/940	39	101
fisher	983169	Class I MHC mediated antigen processing & presentation	35/1536	83/5082	0.0132705	0.213004	0.193123	23480/5706/4688/9861/10134/642/5715/7314/5683/1536/5714/5721/5684/7319/6892/3105/5698/10952/5685/1520/4689/9491/2209/5699/5701/5718/5695/5694/3133/3106/5716/1535/9632/5709/7311	35	83
fisher	GO:0044774	mitotic DNA integrity checkpoint	34/3205	86/11434	0.013677	0.214974	0.0933897	1026/11200/25949/3364/4361/4683/51499/5371/5527/5683/5684/5685/5694/5695/5698/5699/5701/5706/5709/5714/5715/5716/5718/5721/5883/7153/7311/7314/7508/8091/835/8738/9491/9861	34	86
fisher	1236975	Antigen processing-Cross presentation	31/1536	72/5082	0.0137036	0.214974	0.193123	23480/5706/4688/9861/5715/7314/5683/1536/5714/5721/5684/6892/3105/5698/10952/5685/1520/4689/9491/2209/5699/5701/5718/5695/5694/3133/3106/5716/1535/5709/7311	31	72
fisher	195253	Degradation of beta-catenin by the destruction complex	27/1536	61/5082	0.0137265	0.214974	0.193123	5706/9861/5715/9978/7314/5683/5714/5721/5684/7089/5698/5685/7090/9491/2932/5699/5701/5718/8945/5695/7088/5694/5716/7091/5709/3065/7311	27	61
fisher	GO:0072655	establishment of protein localization to mitochondrion	50/3205	135/11434	0.0138792	0.216481	0.0944473	10018/10055/10075/10316/11128/131474/135656/140735/1513/1678/170589/1869/22885/26521/27113/27165/2931/3002/3084/3098/3099/3176/4836/51095/54543/55733/5601/5695/5714/572/581/59286/6036/7332/7357/7531/7532/7534/79576/841/84128/84327/86/8607/9049/9141/93974/9512/9804/9868	50	135
fisher	GO:0031341	regulation of cell killing	21/3205	48/11434	0.0140259	0.217884	0.0952483	10018/10666/2150/2208/22914/3105/3106/3133/3575/3596/3902/3965/4068/5027/51561/5272/5532/572/6776/8417/9437	21	48
fisher	GO:0002823	negative regulation of adaptive immune response based on somatic recombination of immune receptors built from immunoglobulin superfamily domains	13/3205	26/11434	0.0143257	0.221644	0.0970832	1378/2302/3077/339390/3575/50943/5532/56940/5777/722/725/7292/80762	13	26
fisher	GO:0010950	positive regulation of endopeptidase activity	47/3205	126/11434	0.0145213	0.223575	0.0980041	10016/10018/10134/10550/1378/148022/1490/1512/22900/23643/239/26999/27018/27113/27141/29108/2934/3428/3429/356/3932/3965/444/4824/4891/5371/55081/5601/572/581/6279/6280/666/7099/7124/834/835/83874/841/843/8738/8743/8915/9141/929/9447/9647	47	126
fisher	GO:0034103	regulation of tissue remodeling	22/3205	51/11434	0.0145671	0.223575	0.0981109	133522/1436/3606/3635/3690/5027/51561/5166/537/5371/581/632/64114/6696/6714/6850/7037/7128/7421/760/8600/8821	22	51
fisher	GO:1902806	regulation of cell cycle G1/S phase transition	46/3205	123/11434	0.0147287	0.225155	0.098996	10106/1026/1030/1263/134353/1869/199/27134/301/3275/3398/4221/493/51499/5371/5527/56241/5683/5684/5685/5694/5695/5698/5699/5701/5706/5709/5714/5715/5716/5718/5721/5777/5962/6929/7311/7314/79027/835/8450/84967/8558/8738/9491/9861/9928	46	123
fisher	GO:0031398	positive regulation of protein ubiquitination	53/3205	145/11434	0.0152787	0.232637	0.102274	10210/1025/144165/148022/2280/246184/26191/26263/27185/284/28952/330/3309/4092/51434/51438/54165/55743/56160/5683/5684/5685/5694/5695/5698/5699/5701/5706/5709/5714/5715/5716/57162/5718/5721/6502/7311/7314/7332/7334/7466/79139/80762/83593/85453/8915/8945/9111/91947/9491/9861/991/996	53	145
fisher	GO:0072527	pyrimidine-containing compound metabolic process	24/3205	57/11434	0.0154176	0.233823	0.102993	10560/200315/200895/2079/23583/27010/29922/4830/4832/4833/4907/50808/51733/54963/55/5631/56474/60489/6996/7083/7298/790/79661/9583	24	57
fisher	GO:0031348	negative regulation of defense response	41/3205	108/11434	0.0156777	0.234415	0.103854	10062/103/10475/10906/11213/116379/1378/1524/2876/2950/3105/3106/3133/325/3428/3559/3586/3670/3848/3965/4907/50943/5272/54/5495/5598/6223/6288/7010/708/710/7105/7128/7133/7301/7376/79626/80762/8993/9111/9370	41	108
fisher	GO:0006977	DNA damage response, signal transduction by p53 class mediator resulting in cell cycle arrest	25/3205	60/11434	0.0157403	0.234415	0.103854	1026/51499/5371/5527/5683/5684/5685/5694/5695/5698/5699/5701/5706/5709/5714/5715/5716/5718/5721/7311/7314/835/8738/9491/9861	25	60
fisher	GO:0035588	G-protein coupled purinergic receptor signaling pathway	3205-11-01	21/11434	0.0157621	0.234415	0.103854	135/140/2857/5029/5031/5032/53829/55/5724/64805/9934	11	21
fisher	GO:0098751	bone cell development	3205-11-01	21/11434	0.0157621	0.234415	0.103854	10006/10163/2313/4057/537/5777/6714/6722/6886/80739/8600	11	21
fisher	201722	formation of the beta-catenin:TCF transactivating complex	19/1536	40/5082	0.0156776	0.234415	0.215321	123169/8362/90780/121504/5929/51176/7089/8607/7090/8367/4221/283149/8360/8365/7088/7091/607/3065/8364	19	40
fisher	GO:0050715	positive regulation of cytokine secretion	29/3205	72/11434	0.0164854	0.24404	0.108144	11146/1436/2150/2219/22900/23601/25/26191/26253/283420/2867/29108/3586/3965/5027/6288/6711/6850/7010/7097/7124/7291/820/834/8692/929/9447/947/965	29	72
fisher	GO:0034101	erythrocyte homeostasis	34/3205	87/11434	0.0165364	0.24404	0.108263	103/10365/1777/2038/2068/212/22985/2623/2624/28996/29766/3050/3059/3162/3202/3276/3398/3635/4151/4779/4891/5052/54536/6208/6223/6229/6688/6722/6776/6886/7067/7564/93974/94081	34	87
fisher	GO:0051028	mRNA transport	32/3205	81/11434	0.0166064	0.244133	0.108504	10128/10642/10644/11097/11269/1977/1984/22794/23039/23165/23293/25909/26019/29894/348995/4600/4641/4927/51362/55308/55916/5903/65109/8106/84248/84321/8570/8888/9688/9883/9939/9961	32	81
fisher	GO:0042742	defense response to bacterium	60/3205	168/11434	0.0174595	0.255695	0.113625	10333/10417/1053/10578/11126/1130/11334/1511/1535/1667/2150/2197/2220/2243/23166/25816/26253/29108/3105/3133/3140/3240/3394/351/3586/3929/4049/4057/4069/4542/4615/4852/5027/51561/5337/54/54106/5473/5553/57402/6037/6279/6280/6364/6372/6403/6441/6590/6850/7097/7099/7110/7124/728/820/8398/8993/920/944/9466	60	168
fisher	GO:0032088	negative regulation of NF-kappaB transcription factor activity	20/3205	46/11434	0.0175857	0.256564	0.113994	11213/1240/170622/2302/2672/29108/307/3275/3654/50943/5314/54106/5607/5716/57162/6737/7128/847/8887/9447	20	46
fisher	GO:0042129	regulation of T cell proliferation	44/3205	118/11434	0.0177238	0.2576	0.114663	100133941/10288/10385/10673/11146/11326/1604/199/2064/2302/246778/26279/2796/29108/3105/3113/3133/339390/3485/3553/3559/3572/3586/3606/3683/3965/50943/51561/5573/57162/57678/5777/6352/6441/6708/6776/6850/7292/80762/84433/912/916/940/966	44	118
fisher	5368287	Mitochondrial translation	32/1536	76/5082	0.0178369	0.258265	0.239281	122704/51650/92399/116541/28957/54460/10102/51649/65008/64949/54516/64965/65003/64432/219927/4528/29074/10573/10240/51258/65005/118487/29088/9801/84311/51642/55173/29093/54534/219402/64979/79590	32	76
fisher	GO:2000045	regulation of G1/S transition of mitotic cell cycle	43/3205	115/11434	0.0179814	0.259378	0.115645	10106/1026/1030/1263/134353/1869/199/27134/301/3275/3398/51499/5371/5527/5683/5684/5685/5694/5695/5698/5699/5701/5706/5709/5714/5715/5716/5718/5721/5777/5962/6929/7311/7314/79027/835/8450/84967/8558/8738/9491/9861/9928	43	115
fisher	GO:0051693	actin filament capping	3205-12-01	24/11434	0.018393	0.263335	0.11783	10677/136319/2934/29765/29766/57731/5962/6708/6710/6711/6712/832	12	24
fisher	GO:2000191	regulation of fatty acid transport	3205-12-01	24/11434	0.018393	0.263335	0.11783	1906/2182/29803/3553/4923/5027/5029/5601/6850/7057/8600/8660	12	24
fisher	GO:1990267	response to transition metal nanoparticle	41/3205	109/11434	0.0184772	0.263512	0.118139	10021/11315/1317/229/23400/23498/2395/2902/3077/3145/3162/358/366/3777/3931/3932/411/4489/4494/4495/4496/4502/4891/4924/5027/513/538/572/5743/581/6279/6280/632/6569/6647/7020/7037/7083/760/7781/79901	41	109
fisher	GO:0050670	regulation of lymphocyte proliferation	57/3205	159/11434	0.0185946	0.263512	0.118535	100133941/1026/10288/10385/10673/11146/11326/148022/1493/1604/196/199/2064/2302/23495/246778/26191/26279/2796/29108/3105/3113/3133/339390/3485/3553/3559/3572/3586/3596/3606/3635/3683/3965/50943/51561/5573/57162/57678/5777/6352/6441/6708/6776/6850/6929/7099/7292/80762/84433/8660/912/916/940/958/966/975	57	159
fisher	GO:0010952	positive regulation of peptidase activity	50/3205	137/11434	0.0186114	0.263512	0.118535	10016/10018/10134/10550/10845/1378/148022/1490/1512/22900/23643/239/26999/27018/27113/27141/29108/2934/3428/3429/351/356/3932/3965/444/4824/4891/5118/5371/55081/5601/572/581/6279/6280/666/7099/7124/834/835/83874/841/843/8738/8743/8915/9141/929/9447/9647	50	137
fisher	GO:2000351	regulation of endothelial cell apoptotic process	16/3205	35/11434	0.0190786	0.269135	0.120574	10266/2243/25/284/356/3596/4780/51129/5584/5598/57124/7010/7057/7128/958/959	16	35
fisher	GO:0032479	regulation of type I interferon production	38/3205	100/11434	0.0191531	0.269195	0.120812	10475/10623/11128/148022/170506/22954/2547/26137/26191/29108/3428/3586/4361/4615/51191/51284/51311/54106/5440/5495/55593/55703/56829/6737/6778/6850/7097/7099/7128/7311/7314/7520/81030/8887/9111/929/9474/9641	38	100
fisher	GO:0072431	signal transduction involved in mitotic G1 DNA damage checkpoint	25/3205	61/11434	0.0197271	0.273259	0.123719	1026/51499/5371/5527/5683/5684/5685/5694/5695/5698/5699/5701/5706/5709/5714/5715/5716/5718/5721/7311/7314/835/8738/9491/9861	25	61
fisher	GO:1901607	alpha-amino acid biosynthetic process	25/3205	61/11434	0.0197271	0.273259	0.123719	10588/10797/11315/191/200895/22928/23569/2618/26227/2678/27165/2746/2752/2806/29943/435/4552/471/493/51074/5723/5831/5832/6472/790	25	61
fisher	GO:1902400	intracellular signal transduction involved in G1 DNA damage checkpoint	25/3205	61/11434	0.0197271	0.273259	0.123719	1026/51499/5371/5527/5683/5684/5685/5694/5695/5698/5699/5701/5706/5709/5714/5715/5716/5718/5721/7311/7314/835/8738/9491/9861	25	61
fisher	69656	Cyclin A:Cdk2-associated events at S phase entry	25/1536	57/5082	0.0197084	0.273259	0.258378	5706/1026/9861/5715/7314/5683/5714/5721/5684/5698/5685/902/9491/5699/5701/5718/6502/4331/5695/7465/5694/5716/5709/7311/1022	25	57
fisher	GO:0019724	B cell mediated immunity	34/3205	88/11434	0.0198559	0.273481	0.124289	10538/10666/1378/1604/2067/2208/2302/3586/3635/4049/4683/50943/51311/5777/6778/695/708/710/7124/714/717/722/725/7292/731/80762/84174/8915/9025/9156/940/9466/958/959	34	88
fisher	GO:1903955	positive regulation of protein targeting to mitochondrion	26/3205	64/11434	0.019925	0.273481	0.124484	10055/10075/10316/11128/135656/1513/170589/22885/27165/2931/3084/3176/54543/55733/5695/5714/59286/6036/7332/7357/79576/84128/84327/86/8607/9141	26	64
fisher	GO:0043244	regulation of protein complex disassembly	29/3205	73/11434	0.0201914	0.273481	0.125271	10013/10247/10300/10677/11213/136319/1984/2150/246176/2934/29765/29766/444/5341/57159/57731/58526/5962/6683/6708/6710/6711/6712/7124/79929/832/83442/88/9617	29	73
fisher	GO:0006213	pyrimidine nucleoside metabolic process	17/3205	38/11434	0.020242	0.273481	0.125271	200315/200895/2079/29922/4830/4832/4833/4907/50808/51733/54963/56474/60489/7083/7298/790/9583	17	38
fisher	GO:0006458	'de novo' protein folding	17/3205	38/11434	0.020242	0.273481	0.125271	10471/10694/131474/1861/2280/2281/22948/27433/347733/51182/5204/6902/6905/7203/7411/81027/957	17	38
fisher	GO:0030042	actin filament depolymerization	17/3205	38/11434	0.020242	0.273481	0.125271	10677/2150/2934/29765/29766/5341/57731/5962/64780/6708/6710/6711/6712/832/83442/88/9645	17	38
fisher	GO:0046686	response to cadmium ion	17/3205	38/11434	0.020242	0.273481	0.125271	1583/23498/2934/2937/3162/4489/4494/4495/4496/4520/4891/5601/6569/6647/6678/6770/847	17	38
fisher	GO:0032944	regulation of mononuclear cell proliferation	57/3205	160/11434	0.0211793	0.28476	0.129363	100133941/1026/10288/10385/10673/11146/11326/148022/1493/1604/196/199/2064/2302/23495/246778/26191/26279/2796/29108/3105/3113/3133/339390/3485/3553/3559/3572/3586/3596/3606/3635/3683/3965/50943/51561/5573/57162/57678/5777/6352/6441/6708/6776/6850/6929/7099/7292/80762/84433/8660/912/916/940/958/966/975	57	160
fisher	GO:0032722	positive regulation of chemokine production	18/3205	41/11434	0.0212253	0.28476	0.129403	1436/148022/22954/2867/29108/3162/3553/3929/3965/5029/51284/54106/5601/7097/7099/7124/7291/9370	18	41
fisher	GO:0031638	zymogen activation	42/3205	113/11434	0.0213362	0.285252	0.129635	10016/10018/148022/1512/2161/2243/22900/23643/2678/26999/27018/27113/27141/29108/3428/3429/356/360200/3932/444/4824/4891/5371/55081/5601/572/581/6279/6280/666/7057/7099/7124/834/835/83874/841/843/8492/8738/8743/929	42	113
fisher	GO:0070585	protein localization to mitochondrion	50/3205	138/11434	0.0214244	0.285435	0.129653	10018/10055/10075/10316/11128/131474/135656/140735/1513/1678/170589/1869/22885/26521/27113/27165/2931/3002/3084/3098/3099/3176/4836/51095/54543/55733/5601/5695/5714/572/581/59286/6036/7332/7357/7531/7532/7534/79576/841/84128/84327/86/8607/9049/9141/93974/9512/9804/9868	50	138
fisher	GO:0022618	ribonucleoprotein complex assembly	41/3205	110/11434	0.021664	0.287629	0.130733	10181/10285/103/10421/10594/10907/11168/11171/11273/1656/1778/23369/255967/25804/25929/26121/26284/26747/27339/28985/29777/3921/4154/51362/54496/55794/56342/6125/6134/6169/6204/6208/6223/6311/65003/6628/6631/708/79760/79833/9129	41	110
fisher	GO:0018394	peptidyl-lysine acetylation	40/3205	107/11434	0.0219853	0.287859	0.131298	10445/10533/10629/10847/10902/10933/1111/23476/23774/25942/2624/3054/3553/3670/4488/4674/50943/51147/51176/5447/55929/5595/56655/6688/6877/6879/6885/6929/7291/8202/84128/8473/86/8607/90780/9252/9425/9474/9575/9643	40	107
fisher	GO:0043280	positive regulation of cysteine-type endopeptidase activity involved in apoptotic process	40/3205	107/11434	0.0219853	0.287859	0.131298	10016/10018/10134/10550/148022/1490/1512/22900/23643/239/27018/27113/29108/2934/3429/356/3932/3965/4824/4891/5371/55081/5601/572/581/6279/6280/666/7099/7124/834/835/841/843/8738/8743/8915/9141/929/9647	40	107
fisher	GO:0032508	DNA duplex unwinding	19/3205	44/11434	0.022047	0.287859	0.131298	1106/1108/2068/2547/2968/301/4172/4176/4361/4683/546/57680/5965/7153/7520/84893/8607/92797/9557	19	44
fisher	GO:0042993	positive regulation of transcription factor import into nucleus	19/3205	44/11434	0.022047	0.287859	0.131298	10913/2316/3059/3553/3606/387/3965/51284/51561/5296/54106/5532/55929/5743/6548/7097/7099/7124/8740	19	44
fisher	GO:0071356	cellular response to tumor necrosis factor	66/3205	189/11434	0.0220564	0.287859	0.131298	10068/10365/10673/10913/128178/1535/1583/1616/1906/2150/22954/23495/29108/2950/330/3934/4049/414062/4780/4824/4891/5601/5683/5684/5685/5694/5695/5698/5699/5701/5706/5709/5714/5715/5716/5718/5721/608/627/6352/6355/6357/6362/6364/6772/6850/7124/7133/7292/7311/7314/841/8600/8692/8740/8742/8784/8945/9020/9370/9447/9491/958/959/965/9861	66	189
fisher	GO:0002262	myeloid cell homeostasis	39/3205	104/11434	0.0222987	0.290034	0.13226	10018/103/10365/1777/2038/2068/212/22985/2623/2624/28996/29766/301/3050/3059/3162/3202/3276/3398/3635/4151/4779/4891/5052/50943/54536/581/6208/6223/6229/6647/6688/6722/6776/6886/7067/7564/93974/94081	39	104
fisher	1660499	Synthesis of PIPs at the plasma membrane	12/1536	23/5082	0.0224985	0.291644	0.288402	4534/8776/3631/8821/3635/5294/23533/5287/5286/5296/5290/5293	12	23
fisher	GO:0016574	histone ubiquitination	14/3205	30/11434	0.0226034	0.292017	0.133825	10075/1025/123169/148581/23429/23512/54623/55611/6015/7319/7320/7334/8450/9025	14	30
fisher	GO:1903708	positive regulation of hemopoiesis	46/3205	126/11434	0.0231257	0.297763	0.136425	10288/1230/133522/1436/1960/2242/22985/2323/2623/2624/2778/286410/3059/3202/3276/3398/3553/3559/3575/3635/3932/3952/3965/50943/51176/51561/537/572/5914/6352/6776/6850/6886/695/7048/7124/7292/7564/760/79576/841/8473/8600/861/8876/8943	46	126
fisher	GO:0001906	cell killing	35/3205	92/11434	0.0234375	0.300768	0.137936	10018/10578/10666/1130/11334/1511/1512/1667/2013/2150/2208/22914/3002/3105/3106/3133/3575/3596/3811/3902/3965/4068/5027/5052/51561/5272/5532/572/5777/57823/6776/820/8417/8542/9437	35	92
fisher	GO:0042094	interleukin-2 biosynthetic process	3205-11-01	22/11434	0.0236763	0.300814	0.137936	11146/3553/3606/3902/50943/6441/6776/84433/916/920/940	11	22
fisher	GO:0070897	DNA-templated transcriptional preinitiation complex assembly	3205-11-01	22/11434	0.0236763	0.300814	0.137936	1602/196/2958/55729/55832/5701/5706/6873/6879/7067/9014	11	22
fisher	hsa05142	Chagas disease (American trypanosomiasis)	40/1579	100/5210	0.0235966	0.300814	0.472647	356/714/2778/5521/3654/7099/3586/7048/7043/7124/841/5595/7097/917/915/3553/624/4615/5294/916/51135/9630/23533/148022/6352/414062/10000/3459/10333/5296/2773/3460/5519/5290/5293/5601/54106/55844/5516/2769	40	100
fisher	GO:0031343	positive regulation of cell killing	15/3205	33/11434	0.0242368	0.302535	0.140206	10018/10666/2150/2208/22914/3105/3106/3133/3902/4068/5027/51561/572/6776/8417	15	33
fisher	GO:0032649	regulation of interferon-gamma production	29/3205	74/11434	0.0245228	0.302535	0.140572	246778/25/26191/29108/3105/3113/3394/3553/3586/3606/3670/3965/4049/50943/51284/51311/5144/51561/54106/5914/708/7099/7124/7292/7294/8993/916/929/9466	29	74
fisher	GO:0030316	osteoclast differentiation	28/3205	71/11434	0.0245851	0.302535	0.140572	10272/11006/1230/133522/1436/2101/2739/2778/3635/3726/4057/4286/51341/51561/537/632/6352/6714/7030/7037/7099/7124/760/8600/8821/9290/9770/9855	28	71
fisher	GO:0032507	maintenance of protein location in cell	28/3205	71/11434	0.0245851	0.302535	0.140572	10210/10945/10956/11124/1627/23136/2316/23230/23515/23568/288/28952/2934/3098/3099/3309/3586/3728/4188/5371/57120/5716/57731/585/7067/8733/8740/920	28	71
fisher	GO:0042102	positive regulation of T cell proliferation	28/3205	71/11434	0.0245851	0.302535	0.140572	100133941/10288/10673/1604/199/29108/3105/3113/3133/3485/3553/3559/3572/3606/3683/50943/51561/57678/6352/6708/6776/6850/7292/84433/912/916/940/966	28	71
fisher	GO:0070125	mitochondrial translational elongation	28/3205	71/11434	0.0245851	0.302535	0.140572	10102/10240/10573/116541/118487/122704/219927/28957/29074/29088/29093/51258/51642/51649/51650/54460/54534/55173/64432/64949/64965/64979/65003/65005/65008/79590/84311/9801	28	71
fisher	GO:0001909	leukocyte mediated cytotoxicity	27/3205	68/11434	0.0246001	0.302535	0.140572	10666/1130/11334/1511/1512/2013/2150/22914/3002/3105/3106/3133/3575/3811/3902/3965/4068/5027/5052/51561/5272/5532/5777/57823/6776/8417/9437	27	68
fisher	hsa05133	Pertussis	28/1579	66/5210	0.0239115	0.302535	0.472647	834/714/51561/3684/3654/7099/3586/7124/717/6374/3689/387/5595/29108/725/3394/3553/4615/51135/710/148022/722/2773/3678/929/5601/6372/23643	28	66
fisher	hsa03040	Spliceosome	34/1579	83/5210	0.0243299	0.302535	0.472647	84991/29896/6627/56259/27339/10992/23658/51691/10907/10594/6631/6628/51362/11325/153527/26121/10285/1665/8449/10262/1659/6629/22985/22938/9343/25804/9129/9939/84321/199746/25949/11157/10450/8559	34	83
fisher	hsa03013	RNA transport	42/1579	106/5210	0.024526	0.302535	0.472647	5042/65109/26999/1915/11171/10284/11097/25929/26019/9513/9688/55916/5411/51095/22794/23165/9883/79833/60528/5903/51068/1975/54913/79760/8637/7329/4927/22985/1979/79897/8672/8894/1977/9939/84321/6613/8087/10209/8892/26986/348995/11102	42	106
fisher	180534	Vpu mediated degradation of CD4	21/1536	47/5082	0.0249252	0.305553	0.302937	5706/9861/5715/7314/5683/5714/5721/5684/5698/5685/9491/5699/5701/5718/8945/5695/920/5694/5716/5709/7311	21	47
fisher	GO:0002223	stimulatory C-type lectin receptor signaling pathway	41/3205	111/11434	0.0252727	0.306871	0.143914	2534/26253/29108/3384/3553/3845/5062/50856/5532/5568/5683/5684/5685/5694/5695/5698/5699/5701/5706/5709/5714/5715/5716/5718/5721/5894/64581/6714/6850/6885/7311/7314/7334/841/84433/8915/8945/9020/9252/9491/9861	41	111
fisher	5668914	Diseases of metabolism	15/1536	31/5082	0.0251564	0.306871	0.302937	5095/7314/6948/56922/1583/3417/5443/7957/2992/4594/8029/5091/51293/4552/7311	15	31
fisher	1483257	Phospholipid metabolism	37/1536	92/5082	0.0252079	0.306871	0.302937	4534/8776/3631/8898/22908/8398/55697/8821/3635/8694/26279/80736/27132/10554/5294/23533/377/8895/5287/10423/5286/1103/57678/56994/5296/56623/9663/5337/122618/57153/5290/5289/5293/57104/30849/10390/1119	37	92
fisher	GO:0006120	mitochondrial electron transport, NADH to ubiquinone	16/3205	36/11434	0.0255994	0.309857	0.144769	11315/1738/4694/4696/4697/4704/4705/4708/4711/4712/4713/4716/4717/4724/51103/627	16	36
fisher	GO:0002244	hematopoietic progenitor cell differentiation	40/3205	108/11434	0.0256957	0.310045	0.145064	10006/10163/10272/103/1030/10538/1106/115761/121504/167153/1938/2068/2313/23335/23495/25942/2623/2624/3276/4780/5341/54443/55526/5663/5664/5777/6688/6722/6886/7153/7520/7564/80739/8360/8362/8364/8365/8367/861/8692	40	108
fisher	GO:0019048	modulation by virus of host morphology or physiology	3205-12-01	25/11434	0.026523	0.316076	0.148468	10018/10533/28996/56829/572/598/7298/8106/8692/920/9217/9218	12	25
fisher	GO:0046596	regulation of viral entry into host cell	3205-12-01	25/11434	0.026523	0.316076	0.148468	10475/10581/11043/11074/2219/2934/325/3965/4361/6737/8519/8724	12	25
fisher	GO:2000249	regulation of actin cytoskeleton reorganization	3205-12-01	25/11434	0.026523	0.316076	0.148468	1436/1613/2242/25/29085/3055/3059/4908/5156/7010/9535/9723	12	25
fisher	GO:0046488	phosphatidylinositol metabolic process	38/3205	102/11434	0.026525	0.316076	0.148468	10026/10423/1436/22908/23533/26279/29880/30849/3612/3631/3633/3635/377/4534/51604/5277/5281/5286/5287/5289/5290/5293/5294/5296/5341/54928/55529/55697/56623/65258/84720/84992/8733/8776/8818/8821/8898/9488	38	102
fisher	GO:0016445	somatic diversification of immunoglobulins	17/3205	39/11434	0.0267229	0.316468	0.14932	10538/2067/3586/4683/50943/5423/56259/6778/6929/7292/80762/9025/9156/940/9466/958/959	17	39
fisher	180585	Vif-mediated degradation of APOBEC3G	22/1536	50/5082	0.0266557	0.316468	0.313799	8065/5706/9861/5715/9978/7314/60489/5683/5714/5721/5684/5698/5685/9491/5699/5701/5718/5695/5694/5716/5709/7311	22	50
fisher	GO:0006650	glycerophospholipid metabolic process	62/3205	178/11434	0.0272486	0.321701	0.151999	10026/10390/10423/10554/1103/1119/122618/1436/22908/23533/246/26279/27132/27440/29880/30849/30968/3612/3631/3633/3635/377/3931/3949/3990/4534/51604/5277/5281/5286/5287/5289/5290/5293/5294/5296/5337/5341/5359/54928/55529/55697/56623/56994/57104/57153/57678/65258/80736/8398/84720/84992/8694/8733/8776/8818/8821/8895/8898/9488/949/9663	62	178
fisher	1852241	Organelle biogenesis and maintenance	69/1536	187/5082	0.0274368	0.321941	0.316534	122704/51650/92399/116541/1454/585/1639/28957/11116/2101/211/55212/54460/5564/57787/22919/51422/7532/10102/11258/22920/9742/51649/140735/65008/64949/54516/121441/1778/54820/6102/54903/64965/54536/10540/65003/64432/219927/4528/23082/29074/10013/10573/10240/55081/7531/55763/56623/51258/65005/3054/8766/133522/118487/51106/29088/9801/84311/5442/506/51642/55173/10733/29093/54534/219402/26160/64979/795…	69	187
fisher	hsa05310	Asthma	13/1579	26/5210	0.0273969	0.321941	0.490261	3586/959/7124/3112/8288/6037/3596/2206/3113/5553/3122/958/3118	13	26
fisher	GO:0055076	transition metal ion homeostasis	44/3205	121/11434	0.0277153	0.324218	0.153818	119559/1317/1318/201266/2038/212/22/2395/286133/28952/3077/3162/351/3932/3934/4057/4502/475/4756/4891/51310/51382/523/525/528/529/533/537/538/55630/6279/6280/6647/7037/7781/79689/79901/80762/8692/8943/90423/94081/9550/9997	44	121
fisher	GO:0050688	regulation of defense response to virus	50/3205	140/11434	0.0280667	0.327331	0.155242	10475/10758/1175/1359/139741/2215/22985/23369/246778/2534/25804/25942/29995/3055/3105/3250/330/3559/3932/4190/481/5062/51000/51191/51561/5166/5371/54432/5495/55116/55120/55173/55254/55343/56829/60489/6628/6629/708/7105/7128/7311/8736/8905/920/940/9447/951/9513/9688	50	140
fisher	202403	TCR signaling	23/1536	53/5082	0.028275	0.328762	0.319808	7454/6885/3932/3702/9402/7314/8915/3635/917/915/916/7334/5296/2533/3113/920/3937/84433/3122/5290/5062/3118/7311	23	53
fisher	GO:0071479	cellular response to ionizing radiation	19/3205	45/11434	0.0283674	0.328839	0.156116	1026/10276/11011/1410/1535/1647/1785/2002/2547/3364/3428/4255/5883/598/7158/7520/8091/85453/9575	19	45
fisher	GO:1903322	positive regulation of protein modification by small protein conjugation or removal	55/3205	156/11434	0.0284984	0.329362	0.156574	10210/1025/10401/144165/148022/2280/246184/26191/26263/27185/284/28952/330/3309/4092/51434/51438/54165/55743/56160/5683/5684/5685/5694/5695/5698/5699/5701/5706/5709/5714/5715/5716/57162/5718/5721/6502/7311/7314/7332/7334/7466/79139/80762/83593/85453/8554/8915/8945/9111/91947/9491/9861/991/996	55	156
fisher	GO:0072331	signal transduction by p53 class mediator	49/3205	137/11434	0.0286806	0.330473	0.157312	10210/1026/10538/10614/1869/1870/2272/22938/28996/29108/3090/3094/3428/4683/50484/51147/51499/5371/546/5527/5683/5684/5685/5694/5695/5698/5699/5701/5706/5709/5714/5715/5716/5718/5721/581/624/666/6672/7291/7311/7314/835/83596/8445/8738/9491/960/9861	49	137
fisher	GO:0030218	erythrocyte differentiation	31/3205	81/11434	0.0290357	0.333563	0.158592	103/10365/1777/2038/2068/212/22985/2623/2624/28996/29766/3050/3059/3202/3276/3398/3635/4151/4779/4891/54536/6208/6223/6688/6722/6776/6886/7067/7564/93974/94081	31	81
fisher	GO:0072332	intrinsic apoptotic signaling pathway by p53 class mediator	21/3205	51/11434	0.0293695	0.33639	0.16002	10210/1026/1869/1870/2272/22938/28996/29108/3094/3428/50484/51499/5371/5527/581/624/666/7314/83596/8445/960	21	51
fisher	GO:1903364	positive regulation of cellular protein catabolic process	53/3205	150/11434	0.0298371	0.339505	0.161745	10134/114881/1263/144165/1454/1601/246184/26263/27185/2729/28952/2932/29978/4092/4478/4780/51434/55212/55743/5663/5683/5684/5685/5694/5695/5698/5699/5701/5706/5709/5714/5715/5716/5718/5721/5962/6449/6613/7128/7311/7314/8554/863/8945/90637/9104/93974/9491/9604/975/9861/991/996	53	150
fisher	GO:0050764	regulation of phagocytosis	23/3205	57/11434	0.0298834	0.339505	0.161745	1535/1785/197/2150/246/2624/29108/3055/3553/3929/4240/5337/5627/5657/6441/6850/7124/717/722/725/8724/9370/949	23	57
fisher	GO:0044819	mitotic G1/S transition checkpoint	26/3205	66/11434	0.0299892	0.339505	0.161817	1026/1263/51499/5371/5527/5683/5684/5685/5694/5695/5698/5699/5701/5706/5709/5714/5715/5716/5718/5721/7311/7314/835/8738/9491/9861	26	66
fisher	GO:0002673	regulation of acute inflammatory response	24/3205	60/11434	0.0299954	0.339505	0.161817	1268/1378/1604/1910/2161/2867/2950/325/3553/3572/5245/5294/5627/5743/6352/708/710/7124/717/722/725/731/8600/966	24	60
fisher	GO:1901654	response to ketone	52/3205	147/11434	0.0305265	0.342854	0.164143	10062/1019/1026/10266/10365/10628/108/10911/1364/1583/1906/2002/2243/2354/2560/25942/2778/2796/28960/3145/3553/358/4478/4688/4824/4830/490/5021/5031/5244/551/572/5723/5732/5742/581/598/632/6352/65985/6714/6716/6770/687/7043/7057/7083/7292/7298/790/8061/84676	52	147
fisher	GO:0043393	regulation of protein binding	46/3205	128/11434	0.0305771	0.342854	0.164146	10498/11315/148022/1601/2280/22919/23394/25/2801/284/28996/2932/3077/3084/3309/351/3586/3670/3676/4221/4824/5081/50937/51176/51185/5195/5334/54496/5595/5663/5664/57669/5792/581/6093/6590/6604/6708/6714/6789/6996/79139/8536/8829/9043/9370	46	128
fisher	GO:0002204	somatic recombination of immunoglobulin genes involved in immune response	14/3205	31/11434	0.0308222	0.342854	0.164385	10538/2067/3586/4683/50943/6778/7292/80762/9025/9156/940/9466/958/959	14	31
fisher	GO:0002208	somatic diversification of immunoglobulins involved in immune response	14/3205	31/11434	0.0308222	0.342854	0.164385	10538/2067/3586/4683/50943/6778/7292/80762/9025/9156/940/9466/958/959	14	31
fisher	GO:0045190	isotype switching	14/3205	31/11434	0.0308222	0.342854	0.164385	10538/2067/3586/4683/50943/6778/7292/80762/9025/9156/940/9466/958/959	14	31
fisher	913531	Interferon Signaling	57/1536	152/5082	0.0308274	0.342854	0.333224	51191/6772/11074/4502/684/4261/960/11097/3716/3839/7314/4600/5777/6672/5595/9688/5371/5495/3394/3841/8554/3105/23165/3660/9883/5903/3430/10581/7297/25939/6737/3664/103/2209/4927/7334/3429/10346/3459/8672/2634/3113/3836/5770/8519/1977/3445/3460/3133/3106/5724/3122/4938/10475/3118/7311/348995	57	152
fisher	GO:0043543	protein acylation	51/3205	144/11434	0.0312294	0.344331	0.166287	10445/10533/10629/10847/10902/10933/1111/11315/131540/23476/23774/25942/2624/29800/3054/3553/3670/435/4488/4674/4836/50943/51147/51176/5447/5495/55733/55929/5595/56655/6688/6877/6879/6885/6929/7291/79844/79929/8202/84128/8473/8536/86/8607/90780/920/9252/9425/9474/9575/9643	51	144
fisher	202424	Downstream TCR signaling	17/1536	37/5082	0.0311154	0.344331	0.333224	6885/3932/7314/8915/3635/917/915/916/7334/5296/3113/920/84433/3122/5290/3118/7311	17	37
fisher	69202	Cyclin E associated events during G1/S transition	25/1536	59/5082	0.0311941	0.344331	0.333224	5706/1026/9861/5715/7314/5683/5714/5721/5684/5698/5685/902/9491/5699/5701/5718/6502/4331/5695/7465/5694/5716/5709/7311/1022	25	59
fisher	GO:0050671	positive regulation of lymphocyte proliferation	37/3205	100/11434	0.0314941	0.346254	0.167424	100133941/1026/10288/10673/148022/1604/199/29108/3105/3113/3133/3485/3553/3559/3572/3596/3606/3683/50943/51561/57162/57678/6352/6708/6776/6850/6929/7099/7292/84433/8660/912/916/940/958/966/975	37	100
fisher	GO:0006220	pyrimidine nucleotide metabolic process	15/3205	34/11434	0.0323934	0.355124	0.171372	2079/23583/29922/4830/4832/4833/50808/54963/5631/56474/6996/7298/790/79661/9583	15	34
fisher	GO:0044839	cell cycle G2/M phase transition	49/3205	138/11434	0.0326756	0.357197	0.172309	1019/1022/1026/1030/10540/10733/1111/11116/11200/11258/121441/1263/1454/152110/1639/1647/1778/1785/2029/22919/23476/25942/25949/29933/3364/351/4331/4361/4683/5087/54820/5569/55920/5889/6502/6604/6873/7311/7314/7465/7531/7532/8091/8317/8766/8945/902/9555/9928	49	138
fisher	GO:0016447	somatic recombination of immunoglobulin gene segments	16/3205	37/11434	0.0336502	0.360112	0.176033	10538/2067/3586/4683/50943/5423/6778/6929/7292/80762/9025/9156/940/9466/958/959	16	37
fisher	GO:0030834	regulation of actin filament depolymerization	16/3205	37/11434	0.0336502	0.360112	0.176033	10677/136319/2150/2934/29765/29766/5341/57731/5962/6708/6710/6711/6712/832/83442/88	16	37
fisher	GO:0008217	regulation of blood pressure	53/3205	151/11434	0.0337573	0.360112	0.176266	10266/10911/1268/128/1359/146/148/1511/1522/1535/1906/1910/2013/2150/2702/27347/290/2931/3043/3162/3398/3952/4311/4688/4852/4878/4923/5021/5144/5443/551/5547/57085/5742/5743/5800/585/59/59342/5973/6051/6196/623/624/6296/6647/7168/7349/8195/83988/9370/9424/947	53	151
fisher	GO:0006364	rRNA processing	32/3205	85/11434	0.0340216	0.360112	0.176266	10360/10813/11157/11224/23517/2483/29777/3921/51106/51118/51202/5303/5393/5394/54512/54606/55759/56915/6125/6129/6154/6165/6208/6217/6223/6229/64965/6839/79707/81887/9045/9724	32	85
fisher	GO:0016064	immunoglobulin mediated immune response	32/3205	85/11434	0.0340216	0.360112	0.176266	10538/10666/1378/1604/2067/2208/2302/3586/3635/4049/4683/50943/51311/5777/6778/708/710/7124/714/717/722/725/7292/731/80762/8915/9025/9156/940/9466/958/959	32	85
fisher	GO:0038061	NIK/NF-kappaB signaling	32/3205	85/11434	0.0340216	0.360112	0.176266	10333/10920/26191/330/3654/5683/5684/5685/5694/5695/5698/5699/5701/5706/5709/5714/5715/5716/5718/5721/6885/7010/7105/7311/7314/81/8945/9020/9491/9641/9770/9861	32	85
fisher	GO:0002507	tolerance induction	3205-11-01	23/11434	0.0341247	0.360112	0.176266	10288/11213/2302/29851/3106/3965/50943/5133/7048/7128/916	11	23
fisher	GO:0046131	pyrimidine ribonucleoside metabolic process	3205-11-01	23/11434	0.0341247	0.360112	0.176266	200315/29922/4830/4832/4833/50808/54963/56474/60489/790/9583	11	23
fisher	GO:0046688	response to copper ion	3205-11-01	23/11434	0.0341247	0.360112	0.176266	11315/229/358/3931/4495/513/538/581/6647/7037/7083	11	23
fisher	GO:0006919	activation of cysteine-type endopeptidase activity involved in apoptotic process	31/3205	82/11434	0.0344786	0.360112	0.177535	10016/10018/148022/1512/22900/23643/27018/27113/29108/3429/356/3932/4824/4891/5371/55081/5601/572/581/6279/6280/666/7099/7124/834/835/841/843/8738/8743/929	31	82
fisher	GO:0030307	positive regulation of cell growth	40/3205	110/11434	0.0345754	0.360112	0.177755	102/10507/11116/136319/1535/1839/2064/2182/22902/22954/23394/23499/239/2395/27185/2803/2932/3021/3084/3897/51176/53335/5393/54512/551/5607/5645/5716/57699/627/6279/6280/6548/6722/7349/80736/84258/8766/8829/9699	40	110
fisher	GO:0048872	homeostasis of number of cells	61/3205	177/11434	0.0350511	0.360112	0.179357	10018/103/10365/10673/1777/2038/2068/212/22985/23495/25/2623/2624/28996/29766/29985/301/3050/3059/3162/3202/3276/3398/3559/3575/3635/3965/3988/4151/4352/4779/4891/5027/5052/50943/5293/5423/54536/5532/57678/581/608/6208/6223/6229/6311/6647/6688/6708/6722/6776/6886/7067/7128/7373/7564/8740/8915/93974/94081/9770	61	177
fisher	GO:0002763	positive regulation of myeloid leukocyte differentiation	18/3205	43/11434	0.0353947	0.360112	0.180447	1230/133522/1436/22985/2778/3059/3398/51176/51561/537/6352/6776/7124/760/841/8473/8600/861	18	43
fisher	GO:0035872	nucleotide-binding domain, leucine rich repeat containing receptor signaling pathway	18/3205	43/11434	0.0353947	0.360112	0.180447	10628/10910/26191/29108/330/351/3654/5027/598/6885/7099/7128/7311/7314/7334/834/841/9447	18	43
fisher	GO:0002755	MyD88-dependent toll-like receptor signaling pathway	28/3205	73/11434	0.0356803	0.360112	0.181119	10318/10333/11213/2002/23643/3654/4615/466/51135/51284/54106/5595/5598/5601/5606/57162/6196/6885/695/7097/7099/7311/7314/7334/81793/9252/9261/929	28	73
fisher	GO:0002274	myeloid leukocyte activation	45/3205	126/11434	0.0357268	0.360112	0.181119	10062/102/10202/10538/10666/10814/1268/1394/148022/1524/199/2150/2206/2242/2323/2624/29108/3162/3586/3596/3929/3937/3965/399/4495/4542/51284/51311/5293/5294/5359/5663/5791/6352/6688/6814/6850/7048/7057/7099/7462/8692/8723/8773/951	45	126
fisher	GO:1902107	positive regulation of leukocyte differentiation	38/3205	104/11434	0.0359468	0.360112	0.181154	10288/1230/133522/1436/1960/22985/2323/2778/286410/3059/3398/3553/3559/3575/3635/3932/3965/50943/51176/51561/537/572/5914/6352/6776/6850/695/7048/7124/7292/760/79576/841/8473/8600/861/8876/8943	38	104
fisher	GO:0030521	androgen receptor signaling pathway	19/3205	46/11434	0.0359546	0.360112	0.181154	10013/1022/11315/1601/1616/2274/29079/3065/3275/367/4824/5245/7041/8031/8202/8204/8554/9604/9968	19	46
fisher	GO:0048661	positive regulation of smooth muscle cell proliferation	19/3205	46/11434	0.0359546	0.360112	0.181154	1535/1839/1906/199/2069/239/3162/3398/3596/3654/4331/5144/5743/6352/6502/6772/7048/7124/7702	19	46
fisher	GO:0070527	platelet aggregation	19/3205	46/11434	0.0359546	0.360112	0.181154	10398/1192/2243/2316/239/2623/2778/3043/3315/3690/4627/5156/5294/5341/5777/64805/6814/6850/7301	19	46
fisher	GO:0090316	positive regulation of intracellular protein transport	64/3205	187/11434	0.0362608	0.360112	0.181297	10055/10075/10134/10316/10913/11128/1263/135656/1513/1601/170589/2010/2064/22885/22902/2316/27165/2931/2932/3059/3084/3176/3553/3606/3728/3836/387/3952/3965/444/4641/51284/51561/5174/5296/54106/54543/5460/5532/55733/55754/55929/5695/5714/5743/59286/6036/6548/7010/7043/7097/7099/7124/7332/7357/79576/84128/84327/8536/86/8607/8692/8740/9141	64	187
fisher	GO:0071260	cellular response to mechanical stimulus	26/3205	67/11434	0.0362831	0.360112	0.181297	1111/1265/136319/1508/1535/1647/3553/358/3596/4615/4878/51284/51311/5595/572/5743/6548/7099/834/835/841/8738/8740/8915/9020/958	26	67
fisher	GO:0002228	natural killer cell mediated immunity	20/3205	49/11434	0.0363456	0.360112	0.181297	10666/1130/117157/22914/3002/3105/3106/3133/3811/3822/3824/3902/3965/4068/5052/5272/5777/57823/6776/9437	20	49
fisher	GO:0043462	regulation of ATPase activity	20/3205	49/11434	0.0363456	0.360112	0.181297	10049/1266/130872/163590/1785/229/26092/4057/4607/481/51726/5359/54106/5867/7134/7140/7168/7169/9104/93974	20	49
fisher	GO:0045576	mast cell activation	20/3205	49/11434	0.0363456	0.360112	0.181297	10666/10814/1268/1394/2206/2242/2624/3162/3596/3937/3965/399/5293/5294/5359/5791/6850/7462/8723/8773	20	49
fisher	GO:0006839	mitochondrial transport	68/3205	200/11434	0.0363997	0.360112	0.181297	10018/10055/10075/10316/10632/10948/11128/131474/135656/1374/1375/140735/1513/1678/170589/1869/22885/23593/26521/27113/27165/29074/2931/2932/29957/3002/3084/30968/3099/3176/4836/506/51095/513/51422/54543/55733/5601/5663/5695/5714/572/581/59286/598/6036/6548/7332/7352/7357/7531/7532/7534/79576/841/84128/84327/86/8604/8607/87178/9049/9141/93974/9512/9551/9804/9868	68	200
fisher	GO:0006497	protein lipidation	25/3205	64/11434	0.0365029	0.360112	0.181297	10026/10533/131540/19/26100/29800/29880/4836/51604/5277/5281/5495/55733/65258/79844/79929/83734/84720/84938/84992/8733/8818/920/9474/9488	25	64
fisher	GO:0031532	actin cytoskeleton reorganization	25/3205	64/11434	0.0365029	0.360112	0.181297	1436/1613/2242/2316/25/26037/29085/2934/29780/3055/3059/4289/4627/4908/5156/5341/5770/5898/6280/64098/7010/84062/9535/9723/9855	25	64
fisher	GO:0002718	regulation of cytokine production involved in immune response	21/3205	52/11434	0.036592	0.360112	0.181297	10417/11213/2150/284/2867/3077/3105/3162/3586/50943/684/6885/695/7010/7043/7097/7099/7124/7292/8915/9474	21	52
fisher	GO:0032946	positive regulation of mononuclear cell proliferation	37/3205	101/11434	0.0366345	0.360112	0.181297	100133941/1026/10288/10673/148022/1604/199/29108/3105/3113/3133/3485/3553/3559/3572/3596/3606/3683/50943/51561/57162/57678/6352/6708/6776/6850/6929/7099/7292/84433/8660/912/916/940/958/966/975	37	101
fisher	GO:0070664	negative regulation of leukocyte proliferation	24/3205	61/11434	0.0366559	0.360112	0.181297	10288/10385/11146/11326/1493/2064/2302/23495/26279/2796/2950/339390/3559/3586/3635/3965/50943/5573/57162/5777/6355/6441/7128/80762	24	61
fisher	GO:0031503	protein complex localization	22/3205	55/11434	0.0367145	0.360112	0.181297	10913/11124/28952/3553/3586/3606/387/3965/4092/5052/51284/51561/54106/5495/55763/55920/5716/5743/7097/7099/7124/8740	22	55
fisher	GO:0006361	transcription initiation from RNA polymerase I promoter	3205-12-01	26/11434	0.0369779	0.360112	0.181297	1022/2068/284119/2968/30834/4331/5440/5595/7343/9014/9015/902	12	26
fisher	GO:0032633	interleukin-4 production	3205-12-01	26/11434	0.0369779	0.360112	0.181297	3133/3702/3965/50943/51176/5553/5914/7292/7294/80762/8288/916	12	26
fisher	GO:0035587	purinergic receptor signaling pathway	3205-12-01	26/11434	0.0369779	0.360112	0.181297	135/140/2857/5027/5029/5031/5032/53829/55/5724/64805/9934	12	26
fisher	GO:0043631	RNA polyadenylation	3205-12-01	26/11434	0.0369779	0.360112	0.181297	1025/123169/1478/1479/167153/26986/2926/29894/351/54623/6829/87178	12	26
fisher	GO:0045730	respiratory burst	3205-12-01	26/11434	0.0369779	0.360112	0.181297	100133941/1043/1535/1536/1604/3055/3929/4353/4688/5293/5294/6223	12	26
fisher	5362768	Hh mutants that don't undergo autocatalytic processing are degraded by ERAD	22/1536	51/5082	0.0338551	0.360112	0.348733	5706/9861/84447/5715/7314/5683/5714/5721/5684/5698/5685/9491/6400/5699/5701/5718/10956/5695/5694/5716/5709/7311	22	51
fisher	5387390	Hh mutants abrogate ligand secretion	22/1536	51/5082	0.0338551	0.360112	0.348733	5706/9861/84447/5715/7314/5683/5714/5721/5684/5698/5685/9491/6400/5699/5701/5718/10956/5695/5694/5716/5709/7311	22	51
fisher	5368286	Mitochondrial translation initiation	29/1536	71/5082	0.0358824	0.360112	0.357867	122704/51650/116541/28957/54460/51649/65008/64949/64965/65003/64432/219927/4528/29074/10573/10240/51258/65005/118487/29088/9801/84311/51642/55173/29093/54534/219402/64979/79590	29	71
fisher	388841	Costimulation by the CD28 family	19/1536	43/5082	0.0362164	0.360112	0.357867	5133/3932/940/9402/5777/6714/917/915/1493/916/3113/29851/9020/920/2534/3122/5290/5062/3118	19	43
fisher	hsa00630	Glyoxylate and dicarboxylate metabolism	12/1579	24/5210	0.0335848	0.360112	0.540723	1738/2752/2653/5095/51179/847/38/6472/1431/4594/4190/275	12	24
fisher	hsa04142	Lysosome	44/1579	114/5210	0.0345336	0.360112	0.540723	1200/22901/26503/1522/8943/5641/4125/1521/1203/1510/4668/8722/1211/1512/4669/1777/54/2517/1520/968/3423/10717/1519/1513/533/9374/427/537/2760/4891/5538/8905/2990/3988/1508/2720/2581/1511/9583/1212/411/1497/4074/9476	44	114
fisher	5358346	Hedgehog ligand biogenesis	24/1536	57/5082	0.037116	0.360542	0.357867	5706/9861/84447/5715/7314/5683/5714/5721/5684/5698/5685/55733/2262/9491/6400/5699/5701/5718/10956/5695/5694/5716/5709/7311	24	57
fisher	GO:0006473	protein acetylation	43/3205	120/11434	0.0373284	0.360778	0.18247	10445/10533/10629/10847/10902/10933/1111/11315/23476/23774/25942/2624/3054/3553/3670/435/4488/4674/50943/51147/51176/5447/55929/5595/56655/6688/6877/6879/6885/6929/7291/8202/84128/8473/8536/86/8607/90780/9252/9425/9474/9575/9643	43	120
fisher	GO:0006766	vitamin metabolic process	43/3205	120/11434	0.0373284	0.360778	0.18247	10243/10560/10588/120227/1583/1593/23475/2672/27010/2729/3141/326625/3553/4337/4363/4552/4594/5091/5095/51293/54/55/5641/56603/56922/5743/5826/6515/6947/6948/7124/7421/80025/8029/8034/80347/8074/8566/8875/8876/9104/9446/9963	43	120
fisher	3769402	deactivation of the beta-catenin transactivating complex	16/1536	35/5082	0.0378077	0.364493	0.357867	57680/90780/7314/5929/51176/7089/7534/7090/4221/283149/8945/7088/7091/607/3065/7311	16	35
fisher	169911	Regulation of Apoptosis	20/1536	46/5082	0.0384641	0.368967	0.357867	5706/9861/5715/7314/5683/5714/5721/5684/5698/5685/9491/5699/5701/5718/5695/5694/5716/5062/5709/7311	20	46
fisher	211733	Regulation of activated PAK-2p34 by proteasome mediated degradation	20/1536	46/5082	0.0384641	0.368967	0.357867	5706/9861/5715/7314/5683/5714/5721/5684/5698/5685/9491/5699/5701/5718/5695/5694/5716/5062/5709/7311	20	46
fisher	GO:0000387	spliceosomal snRNP assembly	13/3205	29/11434	0.0392424	0.371786	0.189845	10421/10594/11171/25804/25929/26121/27339/54496/6628/6631/79760/79833/9129	13	29
fisher	GO:0032743	positive regulation of interleukin-2 production	13/3205	29/11434	0.0392424	0.371786	0.189845	11146/25/3553/5144/6711/6776/6885/7292/84433/861/916/920/940	13	29
fisher	GO:0072528	pyrimidine-containing compound biosynthetic process	13/3205	29/11434	0.0392424	0.371786	0.189845	200895/2079/27010/29922/4830/4832/4833/54963/5631/56474/7083/7298/790	13	29
fisher	GO:1901658	glycosyl compound catabolic process	13/3205	29/11434	0.0392424	0.371786	0.189845	191/200315/2517/2990/4668/4907/51733/51816/53343/55347/57704/60489/9583	13	29
fisher	GO:1904036	negative regulation of epithelial cell apoptotic process	13/3205	29/11434	0.0392424	0.371786	0.189845	10266/2243/25/284/3596/4780/51129/5275/5598/7010/7128/7466/831	13	29
fisher	GO:0050729	positive regulation of inflammatory response	32/3205	86/11434	0.0400156	0.377248	0.192733	10318/115362/1268/1520/2161/2867/3553/3572/3606/3929/4049/414062/51284/51561/5294/54106/5743/6223/6279/6280/6352/6362/6776/7097/7099/7124/7292/81793/8600/8692/8723/940	32	86
fisher	GO:1903902	positive regulation of viral life cycle	32/3205	86/11434	0.0400156	0.377248	0.192733	1022/1025/103/10450/10475/11198/128866/2068/22938/2968/3965/4331/5091/51176/5430/5431/5432/5440/6352/64848/6598/6737/6749/6829/6924/7153/79720/8178/902/9217/9218/940	32	86
fisher	GO:0010212	response to ionizing radiation	39/3205	108/11434	0.0406659	0.378214	0.194363	1026/10276/11011/11073/11144/11200/1161/1196/120227/1410/1535/1583/1647/1785/2002/2067/2177/2547/2876/301/3364/3428/3553/4221/4255/5371/5423/581/5883/5889/598/64240/6770/7158/7520/8091/85453/9025/9575	39	108
fisher	GO:0050714	positive regulation of protein secretion	55/3205	159/11434	0.0407039	0.378214	0.194363	11146/1436/2150/2219/2243/22900/23435/23601/25/26191/26253/2645/2746/2752/283420/2867/29085/29108/3133/3586/3596/3670/3783/3965/399687/4826/5027/5213/55204/5532/55763/5715/572/57555/6288/640/65985/6711/6850/7010/7043/7097/7124/7291/7292/7376/820/834/8660/8692/929/94121/9447/947/965	55	159
fisher	GO:1903036	positive regulation of response to wounding	45/3205	127/11434	0.0407095	0.378214	0.194363	10318/10855/115362/1268/1520/1839/2161/2281/2867/3553/3572/3606/3640/3929/4049/414062/4780/5068/51284/51561/5294/5341/54106/5743/6223/6279/6280/6352/6362/6403/6776/7048/7057/7097/7099/7124/7292/81793/825/8578/8600/8613/8692/8723/940	45	127
fisher	69601	Ubiquitin Mediated Degradation of Phosphorylated Cdc25A	21/1536	49/5082	0.040525	0.378214	0.359638	1111/5706/9861/11200/5715/7314/5683/5714/5721/5684/5698/5685/9491/5699/5701/5718/5695/5694/5716/5709/7311	21	49
fisher	69610	p53-Independent DNA Damage Response	21/1536	49/5082	0.040525	0.378214	0.359638	1111/5706/9861/11200/5715/7314/5683/5714/5721/5684/5698/5685/9491/5699/5701/5718/5695/5694/5716/5709/7311	21	49
fisher	69613	p53-Independent G1/S DNA damage checkpoint	21/1536	49/5082	0.040525	0.378214	0.359638	1111/5706/9861/11200/5715/7314/5683/5714/5721/5684/5698/5685/9491/5699/5701/5718/5695/5694/5716/5709/7311	21	49
fisher	GO:0006509	membrane protein ectodomain proteolysis	14/3205	32/11434	0.0410157	0.380138	0.19554	102/3553/3586/4627/5027/5045/5663/5664/5774/7076/7124/7133/84888/8728	14	32
fisher	GO:0002699	positive regulation of immune effector process	44/3205	124/11434	0.0416597	0.382297	0.198035	10417/10666/117157/1394/2150/2206/2208/2242/22914/23369/2867/3105/3106/3133/3162/3553/3596/3902/3929/3965/4049/4068/5027/50943/51561/5245/56829/5914/6223/6776/6778/6850/6885/7010/7097/7099/7124/7292/8417/8723/8915/940/951/958	44	124
fisher	GO:0032846	positive regulation of homeostatic process	44/3205	124/11434	0.0416597	0.382297	0.198035	10062/1268/133522/170506/1906/1910/2067/2281/25/2623/2624/2833/29085/301/3276/3398/3553/3596/3635/3965/444/4923/5027/537/546/551/5532/572/5743/581/623/6352/6696/6850/6886/7037/7124/7564/760/80351/825/83639/8600/930	44	124
fisher	GO:0045185	maintenance of protein location	29/3205	77/11434	0.0418949	0.382297	0.198544	10210/10945/10956/11124/1627/2201/23136/2316/23230/23515/23568/288/28952/2934/3098/3099/3309/3586/3728/4188/5371/57120/5716/57731/585/7067/8733/8740/920	29	77
fisher	GO:0071158	positive regulation of cell cycle arrest	29/3205	77/11434	0.0418949	0.382297	0.198544	1026/115426/3398/4656/51499/5371/5527/5683/5684/5685/5694/5695/5698/5699/5701/5706/5709/5714/5715/5716/5718/5721/7311/7314/8091/835/8738/9491/9861	29	77
fisher	GO:1903052	positive regulation of proteolysis involved in cellular protein catabolic process	49/3205	140/11434	0.0419484	0.382297	0.198544	10134/114881/1263/144165/1454/1601/246184/26263/27185/2729/28952/2932/29978/4092/4780/51434/55212/55743/5663/5683/5684/5685/5694/5695/5698/5699/5701/5706/5709/5714/5715/5716/5718/5721/6449/6613/7311/7314/8554/863/8945/90637/9104/93974/9491/9604/9861/991/996	49	140
fisher	GO:0015682	ferric iron transport	15/3205	35/11434	0.0423795	0.382297	0.199719	1785/4891/51382/523/525/528/529/533/537/7037/79689/8724/90423/9230/9550	15	35
fisher	GO:0072512	trivalent inorganic cation transport	15/3205	35/11434	0.0423795	0.382297	0.199719	1785/4891/51382/523/525/528/529/533/537/7037/79689/8724/90423/9230/9550	15	35
fisher	GO:0043967	histone H4 acetylation	16/3205	38/11434	0.0434015	0.382297	0.201353	10445/10533/10902/10933/23476/3054/51147/51176/55929/6688/6929/8473/86/8607/9474/9643	16	38
fisher	GO:0034134	toll-like receptor 2 signaling pathway	26/3205	68/11434	0.0435154	0.382297	0.201353	10333/1535/2002/2150/23643/3654/4615/466/51135/5595/5598/5601/5606/57162/6196/6885/695/7097/7099/7128/7311/7314/7334/9252/9261/929	26	68
fisher	GO:0006353	DNA-templated transcription, termination	25/3205	65/11434	0.0439662	0.382297	0.201353	1022/10623/11128/134353/1478/1479/2068/22803/284119/2968/29894/30834/4331/51362/5440/55703/65109/6628/7343/8106/84967/9014/9015/902/9939	25	65
fisher	GO:0031571	mitotic G1 DNA damage checkpoint	25/3205	65/11434	0.0439662	0.382297	0.201353	1026/51499/5371/5527/5683/5684/5685/5694/5695/5698/5699/5701/5706/5709/5714/5715/5716/5718/5721/7311/7314/835/8738/9491/9861	25	65
fisher	GO:0044783	G1 DNA damage checkpoint	25/3205	65/11434	0.0439662	0.382297	0.201353	1026/51499/5371/5527/5683/5684/5685/5694/5695/5698/5699/5701/5706/5709/5714/5715/5716/5718/5721/7311/7314/835/8738/9491/9861	25	65
fisher	GO:0000086	G2/M transition of mitotic cell cycle	47/3205	134/11434	0.0440278	0.382297	0.201353	1019/1022/1026/1030/10540/10733/1111/11116/11200/11258/121441/1263/1454/1639/1647/1778/1785/2029/22919/23476/25942/25949/29933/3364/351/4331/4361/4683/5087/54820/5569/55920/5889/6502/6604/6873/7311/7314/7465/7531/7532/8091/8317/8766/8945/902/9928	47	134
fisher	GO:0006221	pyrimidine nucleotide biosynthetic process	3205-10-01	21/11434	0.0440327	0.382297	0.201353	2079/29922/4830/4832/4833/54963/5631/56474/7298/790	10	21
fisher	GO:0010737	protein kinase A signaling	3205-10-01	21/11434	0.0440327	0.382297	0.201353	10566/11215/2904/3936/5144/5872/5962/9049/9370/9867	10	21
fisher	GO:0015893	drug transport	3205-10-01	21/11434	0.0440327	0.382297	0.201353	10560/1317/5002/5174/5244/55754/6580/6582/7097/8856	10	21
fisher	GO:0042554	superoxide anion generation	3205-10-01	21/11434	0.0440327	0.382297	0.201353	1535/1536/1906/2150/239/2950/4688/54/6647/6850	10	21
fisher	GO:0051123	RNA polymerase II transcriptional preinitiation complex assembly	3205-10-01	21/11434	0.0440327	0.382297	0.201353	1602/196/2958/55729/55832/5701/5706/6873/6879/7067	10	21
fisher	GO:0060713	labyrinthine layer morphogenesis	3205-10-01	21/11434	0.0440327	0.382297	0.201353	10049/10653/2709/3586/3676/51176/6692/8202/84870/8521	10	21
fisher	GO:0001910	regulation of leukocyte mediated cytotoxicity	17/3205	41/11434	0.0441381	0.382297	0.201353	10666/2150/22914/3105/3106/3133/3575/3902/3965/4068/5027/51561/5272/5532/6776/8417/9437	17	41
fisher	GO:0002920	regulation of humoral immune response	17/3205	41/11434	0.0441381	0.382297	0.201353	1378/1604/2208/2302/4049/5245/5627/5777/708/710/7124/717/722/725/731/951/966	17	41
fisher	GO:0038083	peptidyl-tyrosine autophosphorylation	17/3205	41/11434	0.0441381	0.382297	0.201353	2242/25/2534/3055/3702/3716/3932/5595/5753/640/660/6714/6850/695/7294/7297/780	17	41
fisher	GO:0045776	negative regulation of blood pressure	17/3205	41/11434	0.0441381	0.382297	0.201353	10911/1268/146/148/2702/4878/4923/5547/585/59342/6051/623/624/7349/8195/9370/9424	17	41
fisher	5419276	Mitochondrial translation termination	29/1536	72/5082	0.0432428	0.382297	0.368963	122704/51650/92399/116541/28957/54460/51649/65008/64949/54516/64965/65003/64432/219927/29074/10573/10240/51258/65005/118487/29088/9801/84311/51642/55173/29093/54534/64979/79590	29	72
fisher	5610780	Degradation of GLI1 by the proteasome	23/1536	55/5082	0.0441342	0.382297	0.368963	5706/9861/5715/9978/7314/5683/5714/5721/5684/5698/5685/9491/5699/5568/5701/5718/8945/5695/5694/5716/8650/5709/7311	23	55
fisher	5610783	Degradation of GLI2 by the proteasome	23/1536	55/5082	0.0441342	0.382297	0.368963	5706/9861/5715/9978/7314/5683/5714/5721/5684/5698/5685/9491/2932/5699/5568/5701/5718/8945/5695/5694/5716/5709/7311	23	55
fisher	5610785	GLI3 is processed to GLI3R by the proteasome	23/1536	55/5082	0.0441342	0.382297	0.368963	5706/9861/5715/9978/7314/5683/5714/5721/5684/5698/5685/9491/2932/5699/5568/5701/5718/8945/5695/5694/5716/5709/7311	23	55
fisher	hsa05219	Bladder cancer	17/1579	38/5210	0.0419187	0.382297	0.58934	3845/1026/1839/9252/1613/7057/369/5595/6714/5894/1019/2064/7380/1869/1870/23604/5605	17	38
fisher	hsa01230	Biosynthesis of amino acids	27/1579	66/5210	0.0424847	0.382297	0.58934	5230/229/226/2752/51166/5723/113675/6120/5832/230/26227/5634/3417/6472/1431/2026/2806/5091/27430/384/5831/3420/435/5631/3419/3421/5213	27	66
fisher	GO:1901879	regulation of protein depolymerization	24/3205	62/11434	0.0443572	0.383331	0.202072	10013/10300/10677/136319/2150/246176/2934/29765/29766/444/5341/57159/57731/58526/5962/6683/6708/6710/6711/6712/79929/832/83442/88	24	62
fisher	GO:0003407	neural retina development	18/3205	44/11434	0.0446354	0.383358	0.202495	10210/2780/2823/28996/30812/490/493/5146/51761/5663/5764/5797/6604/7020/835/86/8842/9497	18	44
fisher	GO:0042398	cellular modified amino acid biosynthetic process	18/3205	44/11434	0.0446354	0.383358	0.202495	10588/10797/11315/191/200895/22928/23569/2618/2678/2729/27430/2937/29943/471/4780/493/5359/5832	18	44
fisher	GO:0002708	positive regulation of lymphocyte mediated immunity	22/3205	56/11434	0.0449116	0.383358	0.202719	10666/117157/2208/22914/3105/3106/3133/3553/3902/4049/4068/5027/50943/51561/6776/6778/6885/7124/7292/8417/940/958	22	56
fisher	GO:0030433	ER-associated ubiquitin-dependent protein catabolic process	19/3205	47/11434	0.044932	0.383358	0.202719	10134/10952/10956/1861/23753/26232/29978/3309/4780/5701/5706/6400/6449/7184/7466/79139/84236/84447/91445	19	47
fisher	GO:0032392	DNA geometric change	19/3205	47/11434	0.044932	0.383358	0.202719	1106/1108/2068/2547/2968/301/4172/4176/4361/4683/546/57680/5965/7153/7520/84893/8607/92797/9557	19	47
fisher	GO:0043242	negative regulation of protein complex disassembly	20/3205	50/11434	0.0450598	0.383358	0.203017	10013/10300/10677/11213/136319/246176/2934/29765/29766/57159/57731/58526/5962/6708/6710/6711/6712/7124/79929/832	20	50
fisher	73857	RNA Polymerase II Transcription	31/1536	78/5082	0.0450296	0.383358	0.371071	65109/2968/6873/6877/6749/84967/8178/134353/2959/6924/6878/8106/2068/8732/6628/51362/1478/1025/902/5440/4331/5432/9939/6829/2958/29894/11198/1479/5431/5430/1022	31	78
fisher	168643	Nucleotide-binding domain, leucine rich repeat containing receptor (NLR) signaling pathways	15/1536	33/5082	0.0459808	0.390328	0.371146	834/351/598/6885/3654/7314/10910/841/29108/7128/5027/9447/7334/10628/7311	15	33
fisher	GO:0016072	rRNA metabolic process	32/3205	87/11434	0.0467674	0.390585	0.208988	10360/10813/11157/11224/23517/2483/29777/3921/51106/51118/51202/5303/5393/5394/54512/54606/55759/56915/6125/6129/6154/6165/6208/6217/6223/6229/64965/6839/79707/81887/9045/9724	32	87
fisher	GO:0048524	positive regulation of viral process	32/3205	87/11434	0.0467674	0.390585	0.208988	1022/1025/103/10450/10475/11198/128866/2068/22938/2968/3965/4331/5091/51176/5430/5431/5432/5440/6352/64848/6598/6737/6749/6829/6924/7153/79720/8178/902/9217/9218/940	32	87
fisher	GO:1902807	negative regulation of cell cycle G1/S phase transition	32/3205	87/11434	0.0467674	0.390585	0.208988	10106/1026/1030/1263/3275/4221/51499/5371/5527/56241/5683/5684/5685/5694/5695/5698/5699/5701/5706/5709/5714/5715/5716/5718/5721/7311/7314/79027/835/8738/9491/9861	32	87
fisher	GO:0002440	production of molecular mediator of immune response	44/3205	125/11434	0.0473273	0.390585	0.209691	10417/10538/10673/10758/11213/1604/2067/2150/284/2867/3077/3105/3133/3140/3162/3575/3586/3596/4683/50943/5423/54900/56259/6778/684/6885/6929/695/7010/7043/7097/7099/7124/7292/80762/8915/9025/9156/940/9466/9474/951/958/959	44	125
fisher	GO:0006111	regulation of gluconeogenesis	3205-11-01	24/11434	0.0474362	0.390585	0.209691	1196/2203/2645/27232/2908/3952/3953/5903/8473/9370/9572	11	24
fisher	GO:0006363	termination of RNA polymerase I transcription	3205-11-01	24/11434	0.0474362	0.390585	0.209691	1022/2068/284119/2968/30834/4331/5440/7343/9014/9015/902	11	24
fisher	GO:0032715	negative regulation of interleukin-6 production	3205-11-01	24/11434	0.0474362	0.390585	0.209691	10365/11213/2302/26191/3586/3635/50943/54106/7099/7124/7128	11	24
fisher	GO:0034080	CENP-A containing nucleosome assembly	3205-11-01	24/11434	0.0474362	0.390585	0.209691	1058/11339/121504/23421/5931/8360/8362/8364/8365/8367/8607	11	24
fisher	GO:0060669	embryonic placenta morphogenesis	3205-11-01	24/11434	0.0474362	0.390585	0.209691	10049/10653/147929/2709/3586/3676/51176/6692/8202/84870/8521	11	24
fisher	GO:0061641	CENP-A containing chromatin organization	3205-11-01	24/11434	0.0474362	0.390585	0.209691	1058/11339/121504/23421/5931/8360/8362/8364/8365/8367/8607	11	24
fisher	GO:0072595	maintenance of protein localization in organelle	3205-11-01	24/11434	0.0474362	0.390585	0.209691	10210/10945/10956/23515/23568/3098/3099/3309/5371/585/8733	11	24
fisher	1236974	ER-Phagosome pathway	25/1536	61/5082	0.0471385	0.390585	0.371146	23480/5706/9861/5715/7314/5683/5714/5721/5684/6892/3105/5698/10952/5685/9491/5699/5701/5718/5695/5694/3133/3106/5716/5709/7311	25	61
fisher	hsa05162	Measles	47/1579	125/5210	0.046726	0.390585	0.58934	356/6772/894/8793/6885/3654/3561/8794/940/7099/3716/6776/7097/7128/917/915/3596/3553/4068/51284/4615/5294/7297/916/51135/1019/23533/4478/2932/103/10000/27113/3559/8743/3459/5296/3445/2534/3460/6504/5290/4938/51209/9641/5293/54106/896	47	125
fisher	hsa05330	Allograft rejection	15/1579	33/5210	0.0470481	0.390585	0.58934	356/940/5551/3586/959/3002/7124/3112/3105/3113/3133/3106/3122/958/3118	15	33
fisher	GO:0042991	transcription factor import into nucleus	31/3205	84/11434	0.0476373	0.391401	0.210297	10913/11124/2316/28952/2932/3059/3553/3586/3606/387/3965/4188/5052/51284/51561/5296/54106/5495/5532/55929/5598/5716/5743/6548/6850/7067/7097/7099/7124/8445/8740	31	84
fisher	GO:0010565	regulation of cellular ketone metabolic process	53/3205	154/11434	0.0479379	0.393029	0.211339	10062/11315/1196/1268/1374/1737/1738/2203/22937/23038/2645/27232/2908/301/3952/3953/493/51141/51422/5166/551/5601/5683/5684/5685/5694/5695/5698/5699/5701/5706/5709/5714/5715/5716/5718/5721/5743/57546/58526/5903/7291/7376/80025/8473/8660/9056/9104/9370/9491/9572/9612/9861	53	154
fisher	68827	CDT1 association with the CDC6:ORC:origin complex	20/1536	47/5082	0.0484929	0.395048	0.371146	5706/9861/5715/7314/5683/5714/5721/5684/51053/5698/5685/9491/5699/5701/5718/5695/5694/5716/5709/7311	20	47
fisher	69229	Ubiquitin-dependent degradation of Cyclin D1	20/1536	47/5082	0.0484929	0.395048	0.371146	5706/9861/5715/7314/5683/5714/5721/5684/5698/5685/1019/9491/5699/5701/5718/5695/5694/5716/5709/7311	20	47
fisher	75815	Ubiquitin-dependent degradation of Cyclin D	20/1536	47/5082	0.0484929	0.395048	0.371146	5706/9861/5715/7314/5683/5714/5721/5684/5698/5685/1019/9491/5699/5701/5718/5695/5694/5716/5709/7311	20	47
fisher	GO:2001242	regulation of intrinsic apoptotic signaling pathway	42/3205	119/11434	0.04965	0.403268	0.218008	10018/10134/10525/10625/11315/22954/23604/27113/2876/29108/3315/3932/4780/4824/4841/50484/51060/51499/5598/572/5770/581/5883/598/599/624/6279/6280/6421/6647/6714/699/7314/7466/79156/83596/8405/84447/84893/8876/9479/960	42	119
fisher	GO:0001844	protein insertion into mitochondrial membrane involved in apoptotic signaling pathway	3205-12-01	27/11434	0.0500275	0.403268	0.218496	10018/140735/1869/27113/3002/4836/572/581/7531/7532/7534/841	12	27
fisher	GO:0030835	negative regulation of actin filament depolymerization	3205-12-01	27/11434	0.0500275	0.403268	0.218496	10677/136319/2934/29765/29766/57731/5962/6708/6710/6711/6712/832	12	27
fisher	GO:0032732	positive regulation of interleukin-1 production	3205-12-01	27/11434	0.0500275	0.403268	0.218496	22900/29108/3315/3428/3670/3965/5027/6288/6364/7099/834/9447	12	27
fisher	GO:0051204	protein insertion into mitochondrial membrane	3205-12-01	27/11434	0.0500275	0.403268	0.218496	10018/140735/1869/27113/3002/4836/572/581/7531/7532/7534/841	12	27
fisher	174113	SCF-beta-TrCP mediated degradation of Emi1	21/1536	50/5082	0.0505682	0.405073	0.371146	5706/991/9861/5715/7314/5683/5714/5721/5684/5698/5685/9491/5699/5701/5718/8945/5695/5694/5716/5709/7311	21	50
fisher	187577	SCF(Skp2)-mediated degradation of p27/p21	21/1536	50/5082	0.0505682	0.405073	0.371146	5706/1026/9861/5715/7314/5683/5714/5721/5684/5698/5685/9491/5699/5701/5718/6502/5695/5694/5716/5709/7311	21	50
fisher	983168	Antigen processing: Ubiquitination & Proteasome degradation	21/1536	50/5082	0.0505682	0.405073	0.371146	5706/9861/642/5715/7314/5683/5714/5721/5684/7319/5698/5685/9491/5699/5701/5718/5695/5694/5716/5709/7311	21	50
fisher	GO:0043902	positive regulation of multi-organism process	46/3205	132/11434	0.0509486	0.405826	0.221181	10018/1022/1025/103/10450/10475/11198/128866/1535/1910/2068/2150/2208/22938/23369/23643/2968/3965/4331/5007/5021/5029/5091/51176/5430/5431/5432/5440/56829/572/6352/64848/6598/6737/6749/6829/6924/708/7153/79720/8178/902/9217/9218/940/9450	46	132
fisher	GO:0000041	transition metal ion transport	35/3205	97/11434	0.0509745	0.405826	0.221181	10063/10463/1317/1318/1785/201266/286133/29985/3077/475/4891/51382/523/525/528/5286/529/533/537/538/55630/57348/64116/6947/6948/7037/7226/7781/79689/8724/90423/9230/94081/9550/9997	35	97
fisher	GO:1903214	regulation of protein targeting to mitochondrion	27/3205	72/11434	0.0509795	0.405826	0.221181	10055/10075/10316/11128/135656/1513/170589/22885/27165/2931/3084/3176/54543/55733/5695/5714/59286/6036/7332/7357/79576/84128/84327/86/8607/9141/93974	27	72
fisher	GO:0042158	lipoprotein biosynthetic process	26/3205	69/11434	0.0517536	0.408862	0.223947	10026/10533/131540/19/26100/29800/29880/3931/4836/51604/5277/5281/5495/55733/65258/79844/79929/83734/84720/84938/84992/8733/8818/920/9474/9488	26	69
fisher	GO:0006778	porphyrin-containing compound metabolic process	13/3205	30/11434	0.0519664	0.408862	0.223981	211/212/2395/3145/3162/4779/4891/55316/644/6708/6710/8803/93974	13	30
fisher	GO:0042304	regulation of fatty acid biosynthetic process	13/3205	30/11434	0.0519664	0.408862	0.223981	10062/22937/23038/301/51141/51422/5166/551/5601/5743/58526/7376/9104	13	30
fisher	GO:0043277	apoptotic cell clearance	13/3205	30/11434	0.0519664	0.408862	0.223981	10062/2219/2220/246/4240/5914/7057/717/7301/84466/8678/8685/949	13	30
fisher	GO:1901136	carbohydrate derivative catabolic process	49/3205	142/11434	0.0530957	0.408862	0.227677	10082/10855/1464/1486/191/200315/2262/23583/2517/254773/2581/25939/26232/2720/2760/2931/2990/3094/3423/411/4595/4668/4669/4907/5016/51005/5140/5144/5153/51733/51816/53343/55270/55347/5598/57704/5973/60489/633/63827/6385/6548/6996/79661/80896/8692/8993/9583/960	49	142
fisher	GO:0010466	negative regulation of peptidase activity	65/3205	194/11434	0.0531651	0.408862	0.227677	10049/10406/10653/10744/11315/1294/1378/1410/1475/164237/197/1992/25816/27344/2876/3082/330/3428/3476/351/356/358/3697/3700/5037/5045/5055/5062/51050/51176/51377/51499/5265/5266/5267/5269/5271/5272/5275/5447/551/5607/5627/56925/5894/5973/6478/6590/6691/6692/6714/684/7057/7076/710/831/83596/841/8434/8530/8740/8743/9232/9491/960	65	194
fisher	GO:0008637	apoptotic mitochondrial changes	33/3205	91/11434	0.0531987	0.408862	0.227677	10018/10899/11040/140735/1869/2395/27113/27141/2729/2876/29108/2931/2932/3002/3082/3099/4836/51499/538/551/5516/5601/5716/572/581/598/7531/7532/7534/841/8743/9141/93974	33	91
fisher	GO:0046631	alpha-beta T cell activation	33/3205	91/11434	0.0531987	0.408862	0.227677	10538/1604/246778/25/2529/26279/301/3077/30968/3105/3133/3606/3702/3965/50943/51176/51561/538/5914/6146/6304/64218/6778/6850/7048/7292/7294/79576/8320/8943/916/940/944	33	91
fisher	GO:1902652	secondary alcohol metabolic process	39/3205	110/11434	0.0533211	0.408862	0.227677	1056/10654/10948/114879/120227/1583/1593/1717/19/2224/2246/22937/3157/351/3930/3931/3949/3952/3953/3990/3991/4047/51141/51478/5447/58488/64801/6646/6647/6718/6770/7292/8029/8435/847/8542/8578/9453/949	39	110
fisher	GO:0009069	serine family amino acid metabolic process	14/3205	33/11434	0.0533791	0.408862	0.227677	113675/191/200895/22928/2618/26227/2653/2678/2729/275/4552/51074/5723/6472	14	33
fisher	GO:0033572	transferrin transport	14/3205	33/11434	0.0533791	0.408862	0.227677	1785/4891/51382/523/525/528/529/533/537/7037/8724/90423/9230/9550	14	33
fisher	GO:0034405	response to fluid shear stress	14/3205	33/11434	0.0533791	0.408862	0.227677	10365/10370/19/4092/4688/4780/5027/5598/5607/5743/6696/6714/7043/760	14	33
fisher	GO:0071241	cellular response to inorganic substance	44/3205	126/11434	0.0535519	0.408862	0.228117	10235/10272/1583/1785/1906/2203/23400/2354/246/27101/27132/288/2902/2934/29957/3077/3145/3162/3398/358/3726/3777/3858/4314/444/4489/4494/4495/4496/4502/4656/4761/4891/546/572/6569/6647/6770/7020/7057/7292/825/8826/8895	44	126
fisher	GO:0009064	glutamine family amino acid metabolic process	23/3205	60/11434	0.0538032	0.408862	0.228594	10588/23564/2571/26227/2678/27165/2729/2746/2752/2806/3034/384/435/493/51166/5198/56474/5831/5832/58510/790/80150/9056	23	60
fisher	GO:0030837	negative regulation of actin filament polymerization	15/3205	36/11434	0.0543653	0.408862	0.229201	10677/136319/2934/29765/29766/57731/585/5962/6708/6710/6711/6712/8195/832/91663	15	36
fisher	GO:0032570	response to progesterone	15/3205	36/11434	0.0543653	0.408862	0.229201	10062/10266/10628/1364/2354/2560/4688/5021/572/5732/6714/7043/7057/7298/8061	15	36
fisher	GO:0050829	defense response to Gram-negative bacterium	15/3205	36/11434	0.0543653	0.408862	0.229201	11126/11334/2150/2220/29108/3140/351/3929/4852/51561/54106/6403/7099/820/920	15	36
fisher	GO:0090199	regulation of release of cytochrome c from mitochondria	15/3205	36/11434	0.0543653	0.408862	0.229201	10018/2395/27113/27141/2876/29108/3082/51499/551/5716/572/581/598/8743/9141	15	36
fisher	GO:1901028	regulation of mitochondrial outer membrane permeabilization involved in apoptotic signaling pathway	15/3205	36/11434	0.0543653	0.408862	0.229201	10018/140735/1869/27113/2931/2932/3002/4836/572/581/7531/7532/7534/841/93974	15	36
fisher	GO:0008203	cholesterol metabolic process	38/3205	107/11434	0.0545945	0.408862	0.229479	1056/10654/10948/114879/1583/1593/1717/19/2224/2246/22937/3157/351/3930/3931/3949/3952/3953/3990/3991/4047/51141/51478/5447/58488/64801/6646/6647/6718/6770/7292/8029/8435/847/8542/8578/9453/949	38	107
fisher	GO:0006900	membrane budding	21/3205	54/11434	0.054824	0.408862	0.229479	10015/10972/11267/1175/128866/2060/29082/372/399687/5027/51510/51617/5286/5584/56681/79720/83547/8724/9217/9218/9632	21	54
fisher	GO:1903321	negative regulation of protein modification by small protein conjugation or removal	43/3205	123/11434	0.0549018	0.408862	0.229479	10401/11146/11315/246184/25/2534/2729/3077/4092/51434/5371/55611/5663/5683/5684/5685/5694/5695/5698/5699/5701/5706/5709/5714/5715/5716/5718/5721/6737/699/7128/7311/7314/7756/825/8473/8864/9184/9474/9491/9861/991/996	43	123
fisher	GO:0046456	icosanoid biosynthetic process	16/3205	39/11434	0.0550041	0.408862	0.229479	1906/239/240/246/2678/301/4056/551/5601/5730/5742/5743/6051/6850/6916/9536	16	39
fisher	GO:0072577	endothelial cell apoptotic process	16/3205	39/11434	0.0550041	0.408862	0.229479	10266/2243/25/284/356/3596/4780/51129/5584/5598/57124/7010/7057/7128/958/959	16	39
fisher	GO:1901570	fatty acid derivative biosynthetic process	16/3205	39/11434	0.0550041	0.408862	0.229479	1906/239/240/246/2678/301/4056/551/5601/5730/5742/5743/6051/6850/6916/9536	16	39
fisher	GO:0050871	positive regulation of B cell activation	20/3205	51/11434	0.0551826	0.408862	0.229479	1026/10673/148022/286410/3596/3635/57162/572/6776/6778/6850/6929/695/7099/7292/84433/8660/940/958/975	20	51
fisher	GO:0061097	regulation of protein tyrosine kinase activity	20/3205	51/11434	0.0551826	0.408862	0.229479	10006/100133941/11116/1436/151/152/1856/2069/3084/351/5062/5649/5663/5664/5753/5770/57826/6352/8692/9961	20	51
fisher	GO:0032760	positive regulation of tumor necrosis factor production	19/3205	48/11434	0.0554107	0.408862	0.229479	10417/148022/1535/23643/26137/29108/3133/3315/3670/3929/3965/51561/54106/7057/7097/7099/7291/9261/929	19	48
fisher	GO:1901989	positive regulation of cell cycle phase transition	19/3205	48/11434	0.0554107	0.408862	0.229479	1019/134353/199/23476/25942/29766/301/351/5087/55920/5889/5962/6604/7564/8317/8450/84967/8558/8766	19	48
fisher	GO:0042130	negative regulation of T cell proliferation	18/3205	45/11434	0.0554807	0.408862	0.229479	10288/10385/11146/11326/2064/2302/26279/2796/339390/3559/3586/3965/50943/5573/57162/5777/6441/80762	18	45
fisher	GO:0045428	regulation of nitric oxide biosynthetic process	18/3205	45/11434	0.0554807	0.408862	0.229479	148022/1785/1906/199/23564/3043/3553/3586/493/4988/54/5601/5743/7097/7099/7124/9104/947	18	45
fisher	GO:1901992	positive regulation of mitotic cell cycle phase transition	18/3205	45/11434	0.0554807	0.408862	0.229479	1019/134353/199/23476/25942/29766/301/351/5087/55920/5889/5962/6604/8317/8450/84967/8558/8766	18	45
fisher	GO:0070665	positive regulation of leukocyte proliferation	37/3205	104/11434	0.0558924	0.408862	0.23031	100133941/1026/10288/10673/148022/1604/199/29108/3105/3113/3133/3485/3553/3559/3572/3596/3606/3683/50943/51561/57162/57678/6352/6708/6776/6850/6929/7099/7292/84433/8660/912/916/940/958/966/975	37	104
fisher	GO:0010951	negative regulation of endopeptidase activity	63/3205	188/11434	0.0560493	0.408862	0.230667	10049/10406/10653/11315/1294/1378/1410/1475/164237/197/1992/25816/27344/2876/3082/330/3428/3476/351/356/358/3697/3700/5037/5045/5055/5062/51176/51377/51499/5265/5266/5267/5269/5271/5272/5275/5447/551/5607/5627/56925/5894/5973/6478/6590/6691/6692/6714/684/7057/7076/710/831/83596/841/8434/8530/8740/8743/9232/9491/960	63	188
fisher	212165	Epigenetic regulation of gene expression	29/1536	73/5082	0.0516642	0.408862	0.371146	8726/2968/8362/30834/3720/121504/10284/6996/25942/2068/3021/9014/8367/902/7343/8360/5440/22823/5931/4331/8365/29115/9015/8932/6839/3065/8364/23512/1022	29	73
fisher	68867	Assembly of the pre-replicative complex	22/1536	53/5082	0.0524429	0.408862	0.371146	5706/9861/5715/7314/5683/5714/5721/5684/51053/5698/5685/9491/5699/5701/5718/4172/5695/5694/5716/5709/7311/4176	22	53
fisher	1236978	Cross-presentation of soluble exogenous antigens (endosomes)	18/1536	42/5082	0.055482	0.408862	0.371146	5706/9861/5715/5683/5714/5721/5684/5698/5685/9491/2209/5699/5701/5718/5695/5694/5716/5709	18	42
fisher	1222352	Latent infection of Homo sapiens with Mycobacterium tuberculosis	14/1536	31/5082	0.0559766	0.408862	0.371146	51382/4688/528/523/1536/820/525/4689/533/529/9550/4057/90423/1535	14	31
fisher	1222556	Phagosomal maturation (early endosomal stage)	14/1536	31/5082	0.0559766	0.408862	0.371146	51382/4688/528/523/1536/820/525/4689/533/529/9550/4057/90423/1535	14	31
fisher	3214841	PKMTs methylate histone lysines	14/1536	31/5082	0.0559766	0.408862	0.371146	8726/8362/121504/5929/83852/8367/55729/9869/8360/5931/8365/6839/8364/23512	14	31
fisher	74158	RNA Polymerase III Transcription	14/1536	31/5082	0.0559766	0.408862	0.371146	7702/6617/2975/10623/10302/5440/55290/2971/5451/9330/6621/55703/6618/11128	14	31
fisher	749476	RNA Polymerase III Abortive And Retractive Initiation	14/1536	31/5082	0.0559766	0.408862	0.371146	7702/6617/2975/10623/10302/5440/55290/2971/5451/9330/6621/55703/6618/11128	14	31
fisher	76046	RNA Polymerase III Transcription Initiation	14/1536	31/5082	0.0559766	0.408862	0.371146	7702/6617/2975/10623/10302/5440/55290/2971/5451/9330/6621/55703/6618/11128	14	31
fisher	hsa04650	Natural killer cell mediated cytotoxicity	43/1579	114/5210	0.0526672	0.408862	0.628311	356/53358/3845/2215/8793/8794/3932/5551/6850/3002/369/3683/7124/3689/5777/962/5595/3105/3384/4068/5532/5294/5894/23533/51744/8743/117157/22914/3459/9437/5296/3811/3445/2534/3937/3460/3133/3106/5290/5293/3824/3822/5605	43	114
fisher	GO:0002700	regulation of production of molecular mediator of immune response	30/3205	82/11434	0.0565862	0.411995	0.232294	10417/11213/2150/284/2867/3077/3105/3133/3162/3586/3596/50943/6778/684/6885/695/7010/7043/7097/7099/7124/7292/80762/8915/940/9466/9474/951/958/959	30	82
fisher	GO:0051651	maintenance of location in cell	29/3205	79/11434	0.0577176	0.418644	0.236132	10210/10945/10956/11124/1627/23136/2316/23230/23515/23568/288/28952/2934/3098/3099/3309/3586/3728/4188/5371/57120/5716/57731/585/7067/7405/8733/8740/920	29	79
fisher	162909	Host Interactions of HIV factors	42/1536	112/5082	0.0577142	0.418644	0.378318	8065/5706/3932/9861/11168/940/1175/11097/5715/3055/9978/7314/60489/5683/5714/9688/5721/5684/3105/23165/5698/9883/5903/5685/1025/9491/5699/4927/5701/5718/8945/3836/5695/920/5694/2534/8905/5716/5062/5709/7311/348995	42	112
fisher	GO:0043414	macromolecule methylation	54/3205	159/11434	0.0580666	0.42038	0.237184	10498/115294/121504/122402/22823/22938/23168/23463/23512/2778/2932/3021/30827/3275/3276/3720/4152/4221/4255/4552/5081/5110/51106/5290/54093/54496/546/54623/55251/55687/55729/55929/56165/57459/5929/6304/6628/6688/6839/6894/7799/8360/8362/8364/8365/8367/83852/8473/84787/8726/90780/91801/9555/9869	54	159
fisher	GO:0006354	DNA-templated transcription, elongation	35/3205	98/11434	0.0585596	0.423151	0.2389	10102/1022/1025/10623/11128/11198/123169/2068/22936/23168/23476/2958/2959/2968/30834/4331/5430/5431/5432/5440/54623/55703/6749/6829/6873/6877/6878/6919/6924/7343/8178/9014/9015/902/9025	35	98
fisher	GO:0031397	negative regulation of protein ubiquitination	40/3205	114/11434	0.0591514	0.426624	0.241014	11146/11315/246184/25/2534/2729/3077/4092/51434/5371/55611/5663/5683/5684/5685/5694/5695/5698/5699/5701/5706/5709/5714/5715/5716/5718/5721/699/7128/7311/7314/7756/8473/8864/9184/9474/9491/9861/991/996	40	114
fisher	GO:0002831	regulation of response to biotic stimulus	57/3205	169/11434	0.0594884	0.428249	0.242087	10475/10666/10758/1175/1359/139741/1535/1604/2150/2215/22985/23369/23643/246778/2534/25804/25942/29995/3055/3105/3250/330/3559/3932/4057/4190/481/5062/51000/51191/51561/5166/5371/54432/5495/55116/55120/55173/55254/55343/56829/60489/6628/6629/708/7105/7128/7311/8736/8905/920/940/9447/9450/951/9513/9688	57	169
fisher	GO:0032481	positive regulation of type I interferon production	27/3205	73/11434	0.0599594	0.430027	0.2434	10623/11128/148022/170506/22954/2547/26137/26191/3428/4361/4615/51284/51311/54106/5440/55703/56829/6737/6778/6850/7097/7099/7311/7314/7520/81030/929	27	73
fisher	GO:2000117	negative regulation of cysteine-type endopeptidase activity	27/3205	73/11434	0.0599594	0.430027	0.2434	10049/11315/1410/25816/2876/3082/330/3428/3476/356/358/5062/51176/51499/5272/5447/551/5607/5894/6478/6714/7057/83596/841/8740/8743/960	27	73
fisher	GO:0051235	maintenance of location	60/3205	179/11434	0.0606976	0.431461	0.245133	10062/10210/10345/10945/10956/11124/114882/114885/1149/1627/19/2201/2281/23136/2316/23230/23515/23568/26580/27113/2760/2829/2867/288/28952/2934/3098/3099/3309/3553/3586/3690/3728/3932/4188/5027/5371/57104/57120/5716/57731/585/6261/6279/6280/6646/6776/7067/7124/7184/7376/7405/7781/8204/8694/8733/8740/8943/920/949	60	179
fisher	GO:0032673	regulation of interleukin-4 production	3205-10-01	22/11434	0.0609963	0.431461	0.245133	3133/3965/50943/51176/5553/5914/7292/80762/8288/916	10	22
fisher	GO:0046633	alpha-beta T cell proliferation	3205-10-01	22/11434	0.0609963	0.431461	0.245133	1604/3105/3133/3606/3965/51561/6850/7292/916/940	10	22
fisher	GO:0050702	interleukin-1 beta secretion	3205-10-01	22/11434	0.0609963	0.431461	0.245133	115362/19/2150/22900/29108/3965/5027/5371/834/9447	10	22
fisher	GO:0060334	regulation of interferon-gamma-mediated signaling pathway	3205-10-01	22/11434	0.0609963	0.431461	0.245133	10062/3459/3460/3716/5770/5777/6772/7294/7376/8554	10	22
fisher	GO:0008652	cellular amino acid biosynthetic process	26/3205	70/11434	0.0610589	0.431461	0.245133	10588/10797/11315/191/200895/22928/23569/2618/26227/2678/27165/2746/2752/2806/29943/435/4552/471/493/51074/51733/5723/5831/5832/6472/790	26	70
fisher	GO:0046718	viral entry into host cell	26/3205	70/11434	0.0610589	0.431461	0.245133	10475/10581/11043/11059/11060/11074/1508/1604/2060/2219/23601/290/2934/325/3690/3695/3839/3965/4361/64601/6737/6993/8519/8692/8724/975	26	70
fisher	5389840	Mitochondrial translation elongation	28/1536	71/5082	0.0603406	0.431461	0.390792	122704/51650/116541/28957/54460/10102/51649/65008/64949/64965/65003/64432/219927/29074/10573/10240/51258/65005/118487/29088/9801/84311/51642/55173/29093/54534/64979/79590	28	71
fisher	GO:0030518	intracellular steroid hormone receptor signaling pathway	33/3205	92/11434	0.061317	0.431694	0.245868	10013/1022/10498/11315/133522/1601/1616/1667/2274/23054/29079/2908/3065/3275/367/3670/406/4824/51569/5245/627/6502/6714/6879/7041/8031/8202/8204/8554/9325/9575/9604/9968	33	92
fisher	hsa05332	Graft-versus-host disease	15/1579	34/5210	0.0613154	0.431694	0.67365	356/940/5551/3002/7124/3112/3105/3553/3113/3811/3133/3106/3122/3824/3118	15	34
fisher	hsa05014	Amyotrophic lateral sclerosis (ALS)	20/1579	48/5210	0.0618456	0.434618	0.67365	834/598/84134/4744/2902/2904/7124/5606/2876/847/572/1616/6506/5532/5630/79139/7133/581/6647/5868	20	48
fisher	GO:0006094	gluconeogenesis	25/3205	67/11434	0.0621351	0.435855	0.247936	1196/2026/2203/226/229/230/2645/27232/2806/2908/3952/3953/4190/467/468/5091/5230/5568/5903/8473/8604/8864/92579/9370/9572	25	67
fisher	450408	AUF1 (hnRNP D0) destabilizes mRNA	21/1536	51/5082	0.0622673	0.435985	0.390792	5706/9861/5715/7314/5683/5714/5721/5684/5698/5685/9491/5699/5701/5718/5695/5694/5716/26986/5709/7311/3315	21	51
fisher	GO:0031056	regulation of histone modification	32/3205	89/11434	0.0627268	0.43795	0.249993	1025/10533/1111/1616/22823/22938/23168/25942/2624/3553/3670/3720/4488/4674/5081/50943/5371/54623/55611/5595/6688/6879/7291/7320/7334/7349/8473/8726/90780/9252/9474/9555	32	89
fisher	110302	Formation of transcription-coupled NER (TC-NER) repair complex	12/1536	26/5082	0.0630045	0.43795	0.390792	2968/2068/2073/902/1161/5440/4331/5432/2067/5431/5430/1022	12	26
fisher	110304	Dual incision reaction in TC-NER	12/1536	26/5082	0.0630045	0.43795	0.390792	2968/2068/2073/902/1161/5440/4331/5432/2067/5431/5430/1022	12	26
fisher	73864	RNA Polymerase I Transcription	12/1536	26/5082	0.0630045	0.43795	0.390792	2968/30834/2068/5595/9014/902/7343/284119/5440/4331/9015/1022	12	26
fisher	GO:0006378	mRNA polyadenylation	3205-11-01	25/11434	0.0638679	0.439761	0.253003	1025/123169/1478/1479/26986/2926/29894/351/54623/6829/87178	11	25
fisher	GO:0031055	chromatin remodeling at centromere	3205-11-01	25/11434	0.0638679	0.439761	0.253003	1058/11339/121504/23421/5931/8360/8362/8364/8365/8367/8607	11	25
fisher	GO:1900739	regulation of protein insertion into mitochondrial membrane involved in apoptotic signaling pathway	3205-11-01	25/11434	0.0638679	0.439761	0.253003	10018/140735/1869/27113/3002/4836/572/7531/7532/7534/841	11	25
fisher	GO:1900740	positive regulation of protein insertion into mitochondrial membrane involved in apoptotic signaling pathway	3205-11-01	25/11434	0.0638679	0.439761	0.253003	10018/140735/1869/27113/3002/4836/572/7531/7532/7534/841	11	25
fisher	GO:0009612	response to mechanical stimulus	58/3205	173/11434	0.0640284	0.439761	0.253329	10628/1111/117532/1265/136319/1508/1535/1647/1756/1906/200539/2354/2534/26047/2672/2904/3485/3553/358/3596/3726/3728/3932/4615/4878/5027/51284/51311/51761/55584/5595/5601/572/5723/5743/5894/623/627/632/6548/7048/7099/7273/7349/7507/7508/8061/8195/834/835/841/8738/8740/8915/8989/9020/9378/958	58	173
fisher	GO:0009108	coenzyme biosynthetic process	31/3205	86/11434	0.0641552	0.439761	0.253329	10243/10588/10797/11332/1737/1738/200895/2182/23305/23475/23498/2618/2639/27010/27430/4337/47/4704/471/51144/5166/51805/57546/5860/64834/6697/80025/8034/80347/8566/8942	31	86
fisher	GO:0002456	T cell mediated immunity	23/3205	61/11434	0.0641819	0.439761	0.253329	10384/11118/1130/1512/1604/2013/2794/3077/3105/3106/3133/339390/3553/3575/5027/50943/51561/5532/56940/6885/7292/7454/8417	23	61
fisher	69615	G1/S DNA Damage Checkpoints	22/1536	54/5082	0.0640562	0.439761	0.393089	1111/5706/1026/9861/11200/5715/7314/5683/5714/5721/5684/5698/5685/9491/5699/5701/5718/5695/5694/5716/5709/7311	22	54
fisher	GO:0006457	protein folding	54/3205	160/11434	0.0644398	0.440483	0.254041	10026/10049/10450/10471/10491/10549/10694/10845/131474/1410/16/1861/2280/2281/2287/22948/23398/23746/23759/26278/26973/27433/325/3309/347733/3690/4820/51022/51182/51303/51726/5204/53938/5589/55898/5903/6102/63943/6767/6902/6905/7184/7203/7265/7411/7466/81027/81562/8195/8425/9049/9141/9360/957	54	160
fisher	GO:0000077	DNA damage checkpoint	41/3205	118/11434	0.065202	0.440483	0.256204	1026/1111/11200/1869/23476/25949/27339/3364/4361/4683/51499/51776/5371/5527/5683/5684/5685/5694/5695/5698/5699/5701/5706/5709/5714/5715/5716/5718/5721/5883/7158/7311/7314/7508/8091/835/8738/9261/9491/9575/9861	41	118
fisher	GO:0043433	negative regulation of sequence-specific DNA binding transcription factor activity	36/3205	102/11434	0.0653007	0.440483	0.256204	11060/11213/1240/170622/2302/2316/2672/29108/307/3162/3275/3398/3399/3654/4092/4221/5087/50943/5195/5314/54106/5607/5716/57162/6672/6737/7067/7128/7291/7292/7466/8405/847/8887/8945/9447	36	102
fisher	GO:1902275	regulation of chromatin organization	36/3205	102/11434	0.0653007	0.440483	0.256204	1025/10533/11011/1111/115426/1616/22823/22938/23168/25942/2624/3553/3670/3720/4488/4674/5081/50943/5371/5460/54623/55611/5595/6688/6879/6886/7291/7320/7334/7349/8473/8726/90780/9252/9474/9555	36	102
fisher	GO:0042990	regulation of transcription factor import into nucleus	30/3205	83/11434	0.0656001	0.440483	0.256226	10913/11124/2316/28952/2932/3059/3553/3586/3606/387/3965/4188/5052/51284/51561/5296/54106/5495/5532/55929/5598/5716/5743/6548/7067/7097/7099/7124/8445/8740	30	83
fisher	GO:0001912	positive regulation of leukocyte mediated cytotoxicity	3205-12-01	28/11434	0.0658847	0.440483	0.256226	10666/2150/22914/3105/3106/3133/3902/4068/5027/51561/6776/8417	12	28
fisher	GO:0002715	regulation of natural killer cell mediated immunity	3205-12-01	28/11434	0.0658847	0.440483	0.256226	10666/117157/22914/3105/3106/3133/3902/3965/4068/5272/6776/9437	12	28
fisher	GO:0006536	glutamate metabolic process	3205-12-01	28/11434	0.0658847	0.440483	0.256226	10588/2571/2678/27165/2729/2746/2752/2806/3034/51166/5832/58510	12	28
fisher	GO:0032309	icosanoid secretion	3205-12-01	28/11434	0.0658847	0.440483	0.256226	1906/2182/301/3553/4828/4923/5027/5029/5601/624/6850/8600	12	28
fisher	GO:0045923	positive regulation of fatty acid metabolic process	3205-12-01	28/11434	0.0658847	0.440483	0.256226	10062/1374/301/551/5601/5743/58526/7291/7376/8660/9104/9370	12	28
fisher	GO:2000257	regulation of protein activation cascade	3205-12-01	28/11434	0.0658847	0.440483	0.256226	1378/1604/2243/5245/5627/708/710/717/722/725/731/966	12	28
fisher	GO:0002275	myeloid cell activation involved in immune response	21/3205	55/11434	0.0660093	0.440483	0.256226	10814/1394/148022/1524/2150/2206/2242/2624/29108/3162/3596/3929/3965/4542/5293/5294/6814/6850/7462/8723/8773	21	55
fisher	GO:1903426	regulation of reactive oxygen species biosynthetic process	21/3205	55/11434	0.0660093	0.440483	0.256226	11315/1182/148022/1535/1785/1906/199/23564/3043/3553/3586/493/4988/54/5601/5743/7097/7099/7124/9104/947	21	55
fisher	202733	Cell surface interactions at the vascular wall	36/1536	95/5082	0.0649641	0.440483	0.394464	3845/3684/6403/3932/960/8832/9046/5175/3683/3689/5777/7010/962/11136/6714/3690/1088/3635/481/284/5627/2734/51744/3675/3897/965/23759/5296/3678/2534/9056/5290/3676/4680/2888/23428	36	95
fisher	162587	HIV Life Cycle	41/1536	110/5082	0.0658346	0.440483	0.395585	2968/4836/6873/6877/6749/11168/2547/8178/128866/11097/2959/6924/7314/6878/2068/8732/9688/29082/23165/9883/5903/1025/902/4927/10015/5440/4331/5432/920/7520/51510/6829/2958/11198/79720/5431/5430/5045/7311/1022/348995	41	110
fisher	GO:0043044	ATP-dependent chromatin remodeling	20/3205	52/11434	0.0668016	0.442266	0.258689	1058/1108/11339/121504/23421/3065/57459/57680/5931/6598/6944/8360/8362/8364/8365/8367/86/8607/8932/9025	20	52
fisher	GO:0006730	one-carbon metabolic process	13/3205	31/11434	0.0672373	0.442266	0.258848	10588/10797/11238/191/200895/27232/27430/6472/7298/759/760/762/765	13	31
fisher	GO:0018410	C-terminal protein amino acid modification	13/3205	31/11434	0.0672373	0.442266	0.258848	10026/10533/2346/23463/51604/5277/5281/84720/84938/8733/8818/9474/9488	13	31
fisher	GO:0046006	regulation of activated T cell proliferation	13/3205	31/11434	0.0672373	0.442266	0.258848	100133941/10385/29108/3485/3559/3606/3965/50943/51561/5573/57678/6776/7292	13	31
fisher	GO:0050710	negative regulation of cytokine secretion	13/3205	31/11434	0.0672373	0.442266	0.258848	10385/1149/2150/26191/284/301/307/3586/50943/5371/7124/7292/947	13	31
fisher	GO:0002200	somatic diversification of immune receptors	19/3205	49/11434	0.0674852	0.442266	0.258891	103/10538/2067/3586/4683/50943/51176/5423/56259/6778/6929/7292/80762/9025/9156/940/9466/958/959	19	49
fisher	GO:0051289	protein homotetramerization	19/3205	49/11434	0.0674852	0.442266	0.258891	10600/115362/128240/2203/226/23373/25939/27232/2801/2878/51466/5195/5830/6472/7083/847/88/8989/93974	19	49
fisher	GO:0072350	tricarboxylic acid metabolic process	14/3205	34/11434	0.0680691	0.442266	0.259755	1431/1737/1738/2746/3417/3419/3420/3421/4190/47/55526/6569/6776/8803	14	34
fisher	GO:1903309	negative regulation of chromatin modification	14/3205	34/11434	0.0680691	0.442266	0.259755	10533/22823/25942/3720/4488/50943/55611/6688/6879/7291/7320/7349/9474/9555	14	34
fisher	GO:0006360	transcription from RNA polymerase I promoter	17/3205	43/11434	0.0684125	0.442266	0.259755	1022/2064/2068/2316/284119/2968/30834/387496/4331/468/5440/5595/7343/9014/9015/902/9555	17	43
fisher	GO:0032370	positive regulation of lipid transport	17/3205	43/11434	0.0684125	0.442266	0.259755	10062/19/1906/3553/4824/4923/5027/5029/51499/51761/5244/5601/6342/7110/7376/8600/9370	17	43
fisher	GO:0032652	regulation of interleukin-1 production	17/3205	43/11434	0.0684125	0.442266	0.259755	22900/29108/2950/3315/3428/3586/3670/3965/5027/5371/54/6288/6364/7099/7128/834/9447	17	43
fisher	GO:0032608	interferon-beta production	15/3205	37/11434	0.0684892	0.442266	0.259755	10475/10623/11128/148022/26137/29108/51284/51311/54106/5495/55703/56829/7097/7099/9111	15	37
fisher	GO:0032648	regulation of interferon-beta production	15/3205	37/11434	0.0684892	0.442266	0.259755	10475/10623/11128/148022/26137/29108/51284/51311/54106/5495/55703/56829/7097/7099/9111	15	37
fisher	GO:0002709	regulation of T cell mediated immunity	16/3205	40/11434	0.0685817	0.442266	0.259755	3077/3105/3106/3133/339390/3553/3575/5027/50943/51561/5532/56940/6885/7292/7454/8417	16	40
fisher	GO:0006749	glutathione metabolic process	16/3205	40/11434	0.0685817	0.442266	0.259755	1497/23474/2678/2729/2739/2876/2937/2950/2952/3417/373156/4257/4780/51022/6647/9446	16	40
fisher	GO:0035065	regulation of histone acetylation	16/3205	40/11434	0.0685817	0.442266	0.259755	10533/1111/25942/2624/3553/3670/4488/4674/50943/5595/6688/6879/7291/90780/9252/9474	16	40
fisher	GO:0090502	RNA phosphodiester bond hydrolysis, endonucleolytic	16/3205	40/11434	0.0685817	0.442266	0.259755	10247/10535/11102/2237/23293/29777/3921/54487/54913/6035/6036/60528/7257/79707/79897/9156	16	40
fisher	174154	APC/C:Cdc20 mediated degradation of Securin	24/1536	60/5082	0.0670574	0.442266	0.398778	5706/991/9861/5715/7314/51434/5683/996/5714/5721/5684/5698/5685/9491/246184/5699/5701/5718/5695/5694/5716/5709/7311/9232	24	60
fisher	hsa03018	RNA degradation	23/1579	57/5210	0.0674936	0.442266	0.70409	5042/56915/23658/5393/54512/51691/5394/28960/255967/23517/6499/87178/9337/2026/1656/25804/4849/26986/170506/11157/84186/22803/5213	23	57
fisher	GO:0006575	cellular modified amino acid metabolic process	55/3205	164/11434	0.0694052	0.445458	0.26242	10491/10549/10588/10797/11315/1152/1497/191/200895/22928/2346/23463/23474/23564/23569/2618/262/26279/2678/27232/27284/2729/2739/27430/2806/2876/2937/2950/2952/29943/3417/373156/4257/4552/4594/471/4780/493/5033/51022/51074/51166/5359/5832/6472/6647/6776/7298/80025/8034/80347/8875/8876/8942/9446	55	164
fisher	GO:0042787	protein ubiquitination involved in ubiquitin-dependent protein catabolic process	47/3205	138/11434	0.0699415	0.445458	0.26242	10956/11059/11060/22954/246184/26263/27185/28952/29116/3077/51434/5371/54894/5663/5683/5684/5685/5694/5695/5698/5699/5701/5706/5709/5714/5715/5716/5718/5721/57563/6478/6924/7311/7314/8065/8405/84447/8450/8945/9491/9604/9616/9690/9861/991/996/9978	47	138
fisher	GO:0030260	entry into host cell	27/3205	74/11434	0.0700055	0.445458	0.26242	10475/10581/11043/11059/11060/11074/1508/1604/2060/2219/23601/290/2934/325/3690/3695/3839/3965/4361/64601/6737/6993/8519/8692/8724/920/975	27	74
fisher	GO:0044409	entry into host	27/3205	74/11434	0.0700055	0.445458	0.26242	10475/10581/11043/11059/11060/11074/1508/1604/2060/2219/23601/290/2934/325/3690/3695/3839/3965/4361/64601/6737/6993/8519/8692/8724/920/975	27	74
fisher	GO:0051806	entry into cell of other organism involved in symbiotic interaction	27/3205	74/11434	0.0700055	0.445458	0.26242	10475/10581/11043/11059/11060/11074/1508/1604/2060/2219/23601/290/2934/325/3690/3695/3839/3965/4361/64601/6737/6993/8519/8692/8724/920/975	27	74
fisher	GO:0051828	entry into other organism involved in symbiotic interaction	27/3205	74/11434	0.0700055	0.445458	0.26242	10475/10581/11043/11059/11060/11074/1508/1604/2060/2219/23601/290/2934/325/3690/3695/3839/3965/4361/64601/6737/6993/8519/8692/8724/920/975	27	74
fisher	GO:0052126	movement in host environment	27/3205	74/11434	0.0700055	0.445458	0.26242	10475/10581/11043/11059/11060/11074/1508/1604/2060/2219/23601/290/2934/325/3690/3695/3839/3965/4361/64601/6737/6993/8519/8692/8724/920/975	27	74
fisher	GO:0052192	movement in environment of other organism involved in symbiotic interaction	27/3205	74/11434	0.0700055	0.445458	0.26242	10475/10581/11043/11059/11060/11074/1508/1604/2060/2219/23601/290/2934/325/3690/3695/3839/3965/4361/64601/6737/6993/8519/8692/8724/920/975	27	74
fisher	GO:0051092	positive regulation of NF-kappaB transcription factor activity	38/3205	109/11434	0.0704413	0.447489	0.263753	10346/10475/11043/11213/136319/148022/22954/29108/3553/3654/367/3845/3965/4057/54106/5584/6188/6279/6280/6885/695/7097/7099/7124/7311/7314/7334/825/84433/847/84851/8600/8915/92140/9252/9447/9575/958	38	109
fisher	GO:0031570	DNA integrity checkpoint	42/3205	122/11434	0.0714565	0.452618	0.265839	1026/1111/11200/1869/23476/25949/27339/3364/4361/4683/51499/51776/5371/5527/5683/5684/5685/5694/5695/5698/5699/5701/5706/5709/5714/5715/5716/5718/5721/5883/7153/7158/7311/7314/7508/8091/835/8738/9261/9491/9575/9861	42	122
fisher	GO:0031123	RNA 3'-end processing	26/3205	71/11434	0.0714846	0.452618	0.265839	1025/123169/134353/1478/1479/23283/26986/2926/29894/351/3921/51095/51362/5393/54512/54623/56915/60528/65109/6628/6829/7538/8106/84967/87178/9939	26	71
fisher	hsa04662	B cell receptor signaling pathway	27/1579	69/5210	0.072519	0.458411	0.70409	695/3845/25780/6850/933/973/5777/5595/8915/3635/930/974/5532/5294/5894/23533/2932/10000/971/5296/8519/84433/5290/975/5293/27071/5605	27	69
fisher	GO:0002377	immunoglobulin production	25/3205	68/11434	0.0729605	0.460443	0.270713	10538/10673/10758/2067/3133/3575/3586/3596/4683/50943/5423/54900/56259/6778/6929/7124/7292/80762/9025/9156/940/9466/951/958/959	25	68
fisher	GO:0035335	peptidyl-tyrosine dephosphorylation	31/3205	87/11434	0.0737806	0.464854	0.273447	10076/11156/11266/142679/1844/2070/26191/4534/51207/54434/54961/56940/5770/5774/5777/5778/5786/5791/5792/5794/5797/5800/5801/5802/7803/7957/80824/8446/8732/8776/8898	31	87
fisher	5621481	C-type lectin receptors (CLRs)	41/1536	111/5082	0.0749268	0.471302	0.409247	3845/50856/6885/5706/9861/6850/9252/5715/7314/5683/841/5714/29108/8915/6714/5721/5684/5698/3384/3553/5685/5532/5894/9491/5699/7334/5568/26253/5701/5718/8945/9020/5695/5694/2534/5716/84433/5062/5709/7311/64581	41	111
fisher	GO:2000058	regulation of protein ubiquitination involved in ubiquitin-dependent protein catabolic process	30/3205	84/11434	0.0755794	0.471841	0.279309	246184/26263/27185/28952/3077/51434/5371/5663/5683/5684/5685/5694/5695/5698/5699/5701/5706/5709/5714/5715/5716/5718/5721/7311/7314/8945/9491/9861/991/996	30	84
fisher	GO:2000134	negative regulation of G1/S transition of mitotic cell cycle	30/3205	84/11434	0.0755794	0.471841	0.279309	10106/1026/1030/1263/3275/51499/5371/5527/5683/5684/5685/5694/5695/5698/5699/5701/5706/5709/5714/5715/5716/5718/5721/7311/7314/79027/835/8738/9491/9861	30	84
fisher	GO:0002367	cytokine production involved in immune response	23/3205	62/11434	0.0758733	0.471841	0.279309	10417/11213/1604/2150/284/2867/3077/3105/3140/3162/3586/50943/684/6885/695/7010/7043/7097/7099/7124/7292/8915/9474	23	62
fisher	GO:0032411	positive regulation of transporter activity	23/3205	62/11434	0.0758733	0.471841	0.279309	10008/10110/10345/11315/1520/1756/1785/23678/2745/288/444/481/4878/4923/5649/57620/6271/6548/6786/81/88/9104/9446	23	62
fisher	GO:0070613	regulation of protein processing	23/3205	62/11434	0.0758733	0.471841	0.279309	1378/1604/2161/2734/2934/330/3633/4627/4855/5245/5627/5992/6196/7057/708/710/717/722/725/731/83596/84236/966	23	62
fisher	167172	Transcription of the HIV genome	21/1536	52/5082	0.0757184	0.471841	0.409247	2968/6873/6877/6749/8178/2959/6924/6878/2068/8732/1025/902/5440/4331/5432/6829/2958/11198/5431/5430/1022	21	52
fisher	5607761	Dectin-1 mediated noncanonical NF-kB signaling	21/1536	52/5082	0.0757184	0.471841	0.409247	5706/9861/5715/7314/5683/5714/5721/5684/5698/5685/9491/5699/5701/5718/8945/9020/5695/5694/5716/5709/7311	21	52
fisher	GO:0009132	nucleoside diphosphate metabolic process	34/3205	97/11434	0.0780928	0.473761	0.285876	11164/2026/203/204/2203/226/229/230/2645/29922/3098/3099/3101/4354/4656/4830/4832/4833/5027/50484/50808/51422/5213/5230/53343/55526/572/80201/84433/8473/863/956/957/9583	34	97
fisher	GO:0030330	DNA damage response, signal transduction by p53 class mediator	34/3205	97/11434	0.0780928	0.473761	0.285876	1026/10538/28996/3090/4683/51147/51499/5371/546/5527/5683/5684/5685/5694/5695/5698/5699/5701/5706/5709/5714/5715/5716/5718/5721/6672/7291/7311/7314/835/8738/9491/960/9861	34	97
fisher	GO:0045766	positive regulation of angiogenesis	34/3205	97/11434	0.0780928	0.473761	0.285876	10016/10266/10800/10911/116844/1512/1524/2041/2246/239/2624/2833/28996/3082/3162/3315/3553/358/3670/4855/51129/55109/5743/6237/6352/7010/7048/7057/728/7291/861/8742/92140/947	34	97
fisher	GO:0009199	ribonucleoside triphosphate metabolic process	61/3205	185/11434	0.0784279	0.473761	0.286569	10632/11315/1497/1738/2026/203/204/2203/226/229/230/2395/2645/29922/30968/3098/3099/3101/4621/4656/4694/4696/4697/4704/4705/4708/4711/4712/4713/4716/4717/4724/481/4830/4832/4833/5027/506/50808/51103/513/51422/5213/523/5230/525/538/54963/55526/56474/572/627/7381/790/80201/8473/863/93974/9512/9551/957	61	185
fisher	GO:0008033	tRNA processing	21/3205	56/11434	0.0786679	0.473761	0.286569	11102/11157/16/27079/2926/339487/3735/51095/51637/54913/55039/55687/60528/6301/6741/6894/79897/80324/81890/83480/91801	21	56
fisher	GO:0045727	positive regulation of translation	21/3205	56/11434	0.0786679	0.473761	0.286569	1019/10600/127933/1938/1984/2064/23/23367/26986/343472/5595/5935/6191/6203/6352/65109/7057/708/7124/7349/940	21	56
fisher	GO:0051091	positive regulation of sequence-specific DNA binding transcription factor activity	64/3205	195/11434	0.0790695	0.473761	0.287525	10346/10475/11043/11074/11213/11315/133522/133746/136319/148022/150372/1856/2044/22954/23082/23373/2535/28996/29108/2958/3553/3586/3654/367/3728/3845/3965/4057/4761/54106/5584/55859/5649/6188/627/6279/6280/6598/6672/6722/6737/6885/6929/695/7097/7099/7124/7158/7311/7314/7334/8061/825/84433/847/84851/8600/8613/8915/92140/9252/9447/9575/958	64	195
fisher	GO:0042770	signal transduction in response to DNA damage	38/3205	110/11434	0.079477	0.473761	0.288368	1026/10538/11200/1647/25/27339/28996/3090/4683/51147/51499/5371/546/5527/5683/5684/5685/5694/5695/5698/5699/5701/5706/5709/5714/5715/5716/5718/5721/6672/7291/7311/7314/835/8738/9491/960/9861	38	110
fisher	GO:0071248	cellular response to metal ion	38/3205	110/11434	0.079477	0.473761	0.288368	10235/10272/1583/1906/2203/23400/2354/246/27101/27132/288/2902/2934/29957/3077/3145/3162/3398/358/3726/3777/3858/444/4489/4494/4495/4496/4502/4656/4761/4891/6569/6647/6770/7020/825/8826/8895	38	110
fisher	GO:0006026	aminoglycan catabolic process	20/3205	53/11434	0.0799872	0.473761	0.289779	10082/10855/1464/1486/2262/2517/254773/2720/2990/3423/411/4669/5016/633/63827/6385/6548/8692/8993/960	20	53
fisher	GO:0009163	nucleoside biosynthetic process	33/3205	94/11434	0.0801309	0.473761	0.289779	10632/11332/158/1836/200895/203/204/226/262/27430/29922/30968/4830/4832/4833/4907/506/50808/51000/513/51422/51816/54963/5631/5634/56474/7083/7298/790/80025/80347/81890/9551	33	94
fisher	GO:0071156	regulation of cell cycle arrest	33/3205	94/11434	0.0801309	0.473761	0.289779	1019/1025/1026/115426/2301/3398/4656/51499/5371/5527/5683/5684/5685/5694/5695/5698/5699/5701/5706/5709/5714/5715/5716/5718/5721/7311/7314/8091/831/835/8738/9491/9861	33	94
fisher	GO:0019674	NAD metabolic process	19/3205	50/11434	0.0812299	0.473761	0.29116	128240/2026/226/229/230/23475/23498/2645/3098/3099/3101/3420/3421/3945/4190/5213/5230/5743/8942	19	50
fisher	GO:1903557	positive regulation of tumor necrosis factor superfamily cytokine production	19/3205	50/11434	0.0812299	0.473761	0.29116	10417/148022/1535/23643/26137/29108/3133/3315/3670/3929/3965/51561/54106/7057/7097/7099/7291/9261/929	19	50
fisher	GO:2001244	positive regulation of intrinsic apoptotic signaling pathway	19/3205	50/11434	0.0812299	0.473761	0.29116	10018/10134/11315/27113/3932/4824/572/581/5883/598/6279/6280/6421/6647/699/7314/79156/8405/84893	19	50
fisher	GO:0060271	cilium morphogenesis	37/3205	107/11434	0.0816294	0.473761	0.29116	10096/10677/115704/1756/1767/1785/200728/22858/22885/2302/2316/23639/25809/26160/27185/2934/30845/3983/51382/5314/54903/55081/55212/55582/585/5991/5992/6103/6674/7320/755/79734/8195/9342/9474/9480/9742	37	107
fisher	GO:0002701	negative regulation of production of molecular mediator of immune response	3205-10-01	23/11434	0.0816668	0.473761	0.29116	11213/284/3077/3162/3586/50943/684/7043/7124/80762	10	23
fisher	GO:0006362	transcription elongation from RNA polymerase I promoter	3205-10-01	23/11434	0.0816668	0.473761	0.29116	1022/2068/2968/30834/4331/5440/7343/9014/9015/902	10	23
fisher	GO:0030511	positive regulation of transforming growth factor beta receptor signaling pathway	3205-10-01	23/11434	0.0816668	0.473761	0.29116	1030/10370/116844/1601/22938/28996/4221/5045/7041/7057	10	23
fisher	GO:0046134	pyrimidine nucleoside biosynthetic process	3205-10-01	23/11434	0.0816668	0.473761	0.29116	200895/29922/4830/4832/4833/54963/56474/7083/7298/790	10	23
fisher	GO:0050820	positive regulation of coagulation	3205-10-01	23/11434	0.0816668	0.473761	0.29116	10855/2161/4780/5341/5663/5664/6280/6403/7057/7099	10	23
fisher	GO:0060330	regulation of response to interferon-gamma	3205-10-01	23/11434	0.0816668	0.473761	0.29116	10062/3459/3460/3716/5770/5777/6772/7294/7376/8554	10	23
fisher	GO:1900101	regulation of endoplasmic reticulum unfolded protein response	3205-10-01	23/11434	0.0816668	0.473761	0.29116	10018/10551/10987/23753/27113/3309/5770/581/7466/84919	10	23
fisher	GO:1903846	positive regulation of cellular response to transforming growth factor beta stimulus	3205-10-01	23/11434	0.0816668	0.473761	0.29116	1030/10370/116844/1601/22938/28996/4221/5045/7041/7057	10	23
fisher	GO:2001269	positive regulation of cysteine-type endopeptidase activity involved in apoptotic signaling pathway	3205-10-01	23/11434	0.0816668	0.473761	0.29116	148022/23643/2934/356/3965/581/7099/841/8743/929	10	23
fisher	GO:0042113	B cell activation	56/3205	169/11434	0.081953	0.473761	0.291771	1026/10538/10673/148022/1493/150372/196/2067/2302/23495/25/286410/3398/3445/3476/3575/3586/3596/3635/3676/4066/4683/50943/51176/5293/53335/54900/57162/572/5777/581/6776/6778/684/6850/6929/695/7099/7128/7163/7292/7462/80762/841/84174/84433/8660/9025/9156/931/940/9466/958/959/973/975	56	169
fisher	GO:0042384	cilium assembly	32/3205	91/11434	0.0822205	0.473761	0.291771	115704/1756/1767/200728/22858/22885/2302/2316/23639/25809/26160/27185/30845/3983/51382/5314/54903/55081/55212/55582/585/5991/5992/6103/6674/7320/79734/8195/9342/9474/9480/9742	32	91
fisher	GO:0050434	positive regulation of viral transcription	18/3205	47/11434	0.0823719	0.473761	0.291771	1022/1025/11198/2068/22938/2968/4331/51176/5430/5431/5432/5440/6598/6749/6829/6924/8178/902	18	47
fisher	GO:1901880	negative regulation of protein depolymerization	18/3205	47/11434	0.0823719	0.473761	0.291771	10013/10300/10677/136319/246176/2934/29765/29766/57159/57731/58526/5962/6708/6710/6711/6712/79929/832	18	47
fisher	GO:0043154	negative regulation of cysteine-type endopeptidase activity involved in apoptotic process	26/3205	72/11434	0.0830745	0.473761	0.293223	10049/11315/1410/25816/2876/3082/330/3476/356/358/5062/51176/51499/5272/5447/551/5607/5894/6478/6714/7057/83596/841/8740/8743/960	26	72
fisher	GO:0001836	release of cytochrome c from mitochondria	17/3205	44/11434	0.0833832	0.473761	0.293223	10018/2395/27113/27141/2876/29108/3082/51499/538/551/5601/5716/572/581/598/8743/9141	17	44
fisher	GO:0009620	response to fungus	17/3205	44/11434	0.0833832	0.473761	0.293223	10417/10578/1511/1667/351/4057/4353/4852/5293/6279/6280/6850/7097/7099/820/8915/9474	17	44
fisher	GO:0032890	regulation of organic acid transport	17/3205	44/11434	0.0833832	0.473761	0.293223	1906/2182/2897/29803/3553/3557/3952/4923/5027/5029/551/5601/6850/7057/8600/8660/8864	17	44
fisher	GO:0006506	GPI anchor biosynthetic process	3205-11-01	26/11434	0.0835872	0.473761	0.293223	10026/29880/51604/5277/5281/65258/84720/84992/8733/8818/9488	11	26
fisher	GO:0030449	regulation of complement activation	3205-11-01	26/11434	0.0835872	0.473761	0.293223	1378/1604/5245/5627/708/710/717/722/725/731/966	11	26
fisher	GO:0032728	positive regulation of interferon-beta production	3205-11-01	26/11434	0.0835872	0.473761	0.293223	10623/11128/148022/26137/51284/51311/54106/55703/56829/7097/7099	11	26
fisher	GO:0050701	interleukin-1 secretion	3205-11-01	26/11434	0.0835872	0.473761	0.293223	115362/19/2150/22900/29108/3965/5027/5371/6288/834/9447	11	26
fisher	GO:1901605	alpha-amino acid metabolic process	65/3205	199/11434	0.0839492	0.473761	0.293223	10491/10549/10588/10797/11112/11315/113675/1152/1738/191/200895/22928/2346/23463/23498/23564/23569/2571/2618/26227/26279/2639/2653/2678/27034/27165/27232/2729/2746/275/2752/2806/29943/3034/3067/384/435/4482/4552/4594/471/493/5033/51074/51166/5198/5359/538/549/56474/56922/5723/5831/5832/58510/5860/6472/6611/6697/6776/7298/790/80150/8942/9056	65	199
fisher	GO:1901988	negative regulation of cell cycle phase transition	48/3205	143/11434	0.0840004	0.473761	0.293223	10106/1026/1030/11200/1263/246184/25949/27339/29933/3275/3364/4221/4361/4683/51434/51499/5371/5527/56241/5683/5684/5685/5694/5695/5698/5699/5701/5706/5709/5714/5715/5716/5718/5721/699/7311/7314/7756/79027/8091/835/8738/9184/9491/9555/9861/991/996	48	143
fisher	GO:0002448	mast cell mediated immunity	16/3205	41/11434	0.0842257	0.473761	0.293223	10417/10814/1394/2206/2242/2624/3162/3596/3965/5272/5293/5294/6850/7462/8723/8773	16	41
fisher	GO:1903428	positive regulation of reactive oxygen species biosynthetic process	16/3205	41/11434	0.0842257	0.473761	0.293223	11315/1182/148022/1535/1785/1906/199/23564/3043/3553/4988/5601/5743/7097/7099/7124	16	41
fisher	GO:0051352	negative regulation of ligase activity	31/3205	88/11434	0.0843624	0.473761	0.293223	11315/246184/25/4092/51434/5663/5683/5684/5685/5694/5695/5698/5699/5701/5706/5709/5714/5715/5716/5718/5721/699/7311/7314/7756/9104/9184/9491/9861/991/996	31	88
fisher	GO:0016125	sterol metabolic process	40/3205	117/11434	0.0845221	0.473761	0.293223	1056/10654/10948/114879/1583/1588/1593/1717/19/2224/2246/22937/3157/351/3930/3931/3949/3952/3953/3990/3991/4047/51141/51422/51478/5447/58488/64801/6646/6647/6718/6770/7292/8029/8435/847/8542/8578/9453/949	40	117
fisher	GO:0042771	intrinsic apoptotic signaling pathway in response to DNA damage by p53 class mediator	3205-12-01	29/11434	0.084691	0.473761	0.293223	10210/1026/22938/28996/29108/3428/51499/5371/5527/83596/8445/960	12	29
fisher	GO:0050854	regulation of antigen receptor-mediated signaling pathway	3205-12-01	29/11434	0.084691	0.473761	0.293223	123920/150372/1997/26191/29085/3783/3932/53347/56940/5777/8915/9404	12	29
fisher	GO:0061098	positive regulation of protein tyrosine kinase activity	3205-12-01	29/11434	0.084691	0.473761	0.293223	10006/100133941/1436/151/152/1856/2069/3084/5062/5649/5770/6352	12	29
fisher	GO:0042743	hydrogen peroxide metabolic process	15/3205	38/11434	0.0848507	0.473761	0.293223	10013/11315/1535/1536/2876/2878/3043/3240/4314/4353/5052/6647/7837/8288/847	15	38
fisher	GO:0050848	regulation of calcium-mediated signaling	15/3205	38/11434	0.0848507	0.473761	0.293223	1240/29995/3084/3094/3683/3897/4761/493/5341/6548/6850/84174/9104/916/920	15	38
fisher	GO:0019319	hexose biosynthetic process	25/3205	69/11434	0.0850099	0.473761	0.293223	1196/2026/2203/226/229/230/2645/27232/2806/2908/3952/3953/4190/467/468/5091/5230/5568/5903/8473/8604/8864/92579/9370/9572	25	69
fisher	GO:0046632	alpha-beta T cell differentiation	25/3205	69/11434	0.0850099	0.473761	0.293223	10538/246778/25/2529/26279/301/3702/3965/50943/51176/51561/538/5914/6146/6304/64218/6778/6850/7048/7292/7294/79576/8320/8943/944	25	69
fisher	GO:0006984	ER-nucleus signaling pathway	13/3205	32/11434	0.0851784	0.473761	0.293223	10551/22937/2932/3309/467/468/4780/51141/5770/7184/7466/83734/84919	13	32
fisher	GO:0034508	centromere complex assembly	13/3205	32/11434	0.0851784	0.473761	0.293223	1058/11339/121504/23126/23421/26054/5931/8360/8362/8364/8365/8367/8607	13	32
fisher	GO:0042255	ribosome assembly	13/3205	32/11434	0.0851784	0.473761	0.293223	26284/29777/3921/55794/56342/6125/6134/6169/6204/6208/6223/65003/708	13	32
fisher	GO:0006040	amino sugar metabolic process	14/3205	35/11434	0.0851955	0.473761	0.293223	132789/1486/2135/23443/5016/51005/5238/55907/56548/5973/64841/80896/91373/9215	14	35
fisher	GO:0051084	'de novo' posttranslational protein folding	14/3205	35/11434	0.0851955	0.473761	0.293223	10471/10694/131474/1861/22948/27433/347733/5204/6902/6905/7203/7411/81027/957	14	35
fisher	GO:0051205	protein insertion into membrane	14/3205	35/11434	0.0851955	0.473761	0.293223	10018/140735/1869/27113/3002/4836/572/581/7485/7531/7532/7534/8266/841	14	35
fisher	446652	Interleukin-1 signaling	15/1536	35/5082	0.0766144	0.473761	0.409247	6885/3654/9978/7314/3553/4615/51135/3557/7334/8945/3554/57162/7850/8878/7311	15	35
fisher	167160	RNA Pol II CTD phosphorylation and interaction with CE	11/1536	24/5082	0.0773313	0.473761	0.409247	2968/2068/8732/902/5440/4331/5432/6829/5431/5430/1022	11	24
fisher	606279	Deposition of new CENPA-containing nucleosomes at the centromere	11/1536	24/5082	0.0773313	0.473761	0.409247	8362/121504/8607/8367/11339/8360/5931/1058/8365/23421/8364	11	24
fisher	73854	RNA Polymerase I Promoter Clearance	11/1536	24/5082	0.0773313	0.473761	0.409247	2968/30834/2068/5595/9014/902/7343/5440/4331/9015/1022	11	24
fisher	73863	RNA Polymerase I Transcription Termination	11/1536	24/5082	0.0773313	0.473761	0.409247	2968/30834/2068/9014/902/7343/284119/5440/4331/9015/1022	11	24
fisher	76071	RNA Polymerase III Transcription Initiation From Type 3 Promoter	11/1536	24/5082	0.0773313	0.473761	0.409247	7702/6617/10623/10302/5440/55290/5451/6621/55703/6618/11128	11	24
fisher	77075	RNA Pol II CTD phosphorylation and interaction with CE	11/1536	24/5082	0.0773313	0.473761	0.409247	2968/2068/8732/902/5440/4331/5432/6829/5431/5430/1022	11	24
fisher	774815	Nucleosome assembly	11/1536	24/5082	0.0773313	0.473761	0.409247	8362/121504/8607/8367/11339/8360/5931/1058/8365/23421/8364	11	24
fisher	174178	APC/C:Cdh1 mediated degradation of Cdc20 and other APC/C:Cdh1 targeted proteins in late mitosis/early G1	25/1536	64/5082	0.0810397	0.473761	0.422329	5706/991/9861/5715/7314/51434/5683/996/5714/5721/5684/5698/5685/9491/246184/5699/5701/5718/6502/5695/5694/5716/5709/7311/9232	25	64
fisher	5357801	Programmed Cell Death	51/1536	142/5082	0.0814567	0.473761	0.422329	356/4836/6304/598/9500/5706/9861/10134/7099/5715/3002/7314/5683/841/5714/2934/5721/5684/7532/140735/5698/572/7534/5685/6093/9491/148022/27113/5699/7531/22985/1676/8743/5701/5718/330/3836/1869/581/5695/5694/839/5716/929/5062/1832/5709/660/23643/7311/10018	51	142
fisher	196849	Metabolism of water-soluble vitamins and cofactors	27/1536	70/5082	0.0827318	0.473761	0.422329	6947/27010/10243/5095/326625/5743/4337/6948/5645/56922/10560/5826/54/8034/80347/80025/6515/4594/8029/8566/5091/4363/51293/4552/3141/23475/9963	27	70
fisher	196854	Metabolism of vitamins and cofactors	27/1536	70/5082	0.0827318	0.473761	0.422329	6947/27010/10243/5095/326625/5743/4337/6948/5645/56922/10560/5826/54/8034/80347/80025/6515/4594/8029/8566/5091/4363/51293/4552/3141/23475/9963	27	70
fisher	166016	Toll Like Receptor 4 (TLR4) Cascade	32/1536	85/5082	0.0850264	0.473761	0.425886	695/3684/6885/3654/7099/9252/7314/9261/3689/841/5595/5606/7097/3929/4615/51135/148022/2002/7334/5598/10333/6196/330/57162/929/9641/5601/23643/10010/466/7311/5605	32	85
fisher	hsa05146	Amoebiasis	34/1579	90/5210	0.0768452	0.473761	0.70409	3684/2778/2919/7099/3586/81/7043/7124/3689/1992/7097/5269/3553/5294/9630/23533/5568/5296/912/5869/3554/731/88/7850/5275/384/5272/929/5290/5293/1511/5868/2769/3315	34	90
fisher	hsa04660	T cell receptor signaling pathway	37/1579	99/5210	0.0775573	0.473761	0.70409	3845/5133/6885/3932/3702/940/3586/959/9402/7124/5777/387/5595/8915/917/915/5532/1493/5294/916/5894/1019/23533/2932/10000/5296/29851/9020/920/2534/3937/84433/5290/5293/5062/5601/5605	37	99
fisher	hsa04130	SNARE interactions in vesicular transport	11/1579	24/5210	0.0786924	0.473761	0.70409	10282/8675/9341/55014/662/10228/8773/53407/9342/8417/9527	11	24
fisher	hsa05212	Pancreatic cancer	25/1579	64/5210	0.0833323	0.473761	0.719894	6772/3845/598/3716/7048/7043/369/5595/572/5898/5294/5894/1019/9459/23533/2064/10000/5296/1869/5337/10928/5290/5293/5601/1870	25	64
fisher	GO:0008360	regulation of cell shape	35/3205	101/11434	0.0861239	0.478231	0.295797	10507/10810/121512/1436/1454/1455/1613/2038/2242/226/23136/23370/2534/254065/29780/30011/3055/310/3689/4289/4478/4627/51231/54751/57194/5829/5921/5962/6357/64218/6708/7444/755/8317/9723	35	101
fisher	GO:0051437	positive regulation of ubiquitin-protein ligase activity involved in regulation of mitotic cell cycle transition	24/3205	66/11434	0.0869619	0.482186	0.298051	246184/51434/5683/5684/5685/5694/5695/5698/5699/5701/5706/5709/5714/5715/5716/5718/5721/7311/7314/8945/9491/9861/991/996	24	66
fisher	349425	Autodegradation of the E3 ubiquitin ligase COP1	19/1536	47/5082	0.0875431	0.48401	0.425886	5706/9861/5715/7314/5683/5714/5721/5684/5698/5685/9491/5699/5701/5718/5695/5694/5716/5709/7311	19	47
fisher	69017	CDK-mediated phosphorylation and removal of Cdc6	19/1536	47/5082	0.0875431	0.48401	0.425886	5706/9861/5715/7314/5683/5714/5721/5684/5698/5685/9491/5699/5701/5718/5695/5694/5716/5709/7311	19	47
fisher	GO:0044782	cilium organization	34/3205	98/11434	0.0884699	0.484663	0.300693	10210/115704/1756/1767/200728/22858/22885/2302/2316/23639/25809/26160/27185/29922/30845/3983/51382/5314/54903/55081/55212/55582/585/5991/5992/6103/6674/7320/79734/8195/9342/9474/9480/9742	34	98
fisher	GO:1903308	regulation of chromatin modification	34/3205	98/11434	0.0884699	0.484663	0.300693	1025/10533/1111/115426/1616/22823/22938/23168/25942/2624/3553/3670/3720/4488/4674/5081/50943/5371/5460/54623/55611/5595/6688/6879/7291/7320/7334/7349/8473/8726/90780/9252/9474/9555	34	98
fisher	GO:0007093	mitotic cell cycle checkpoint	46/3205	137/11434	0.0887801	0.484663	0.300693	1026/1030/11200/1263/246184/25949/3364/4361/4683/51434/51499/5371/55055/5527/55743/5683/5684/5685/5694/5695/5698/5699/5701/5706/5709/5714/5715/5716/5718/5721/5883/598/699/7153/7311/7314/7508/7756/8091/835/8738/9184/9491/9861/991/996	46	137
fisher	GO:0007613	memory	29/3205	82/11434	0.0888044	0.484663	0.300693	114/1268/1394/1497/1524/1979/2237/23373/23394/2902/2904/3553/3557/3675/3678/5021/51247/5144/54207/5532/5649/5663/5664/5742/5743/6722/81832/9610/9867	29	82
fisher	GO:0002444	myeloid leukocyte mediated immunity	23/3205	63/11434	0.0889244	0.484663	0.300693	10417/10814/1130/11334/1394/1511/2150/2206/2242/2624/3162/3596/3965/4542/51135/5272/5293/5294/6814/6850/7462/8723/8773	23	63
fisher	GO:0006879	cellular iron ion homeostasis	23/3205	63/11434	0.0889244	0.484663	0.300693	212/22/2395/286133/3077/3162/3934/4057/4891/51310/51382/523/525/528/529/533/537/6647/7037/79901/80762/90423/9550	23	63
fisher	GO:0034446	substrate adhesion-dependent cell spreading	23/3205	63/11434	0.0889244	0.484663	0.300693	10109/10276/10562/1785/2041/2243/2316/23603/25/3676/3690/3695/4070/55920/5829/6714/7010/708/7301/81/91663/9341/9928	23	63
fisher	GO:0038123	toll-like receptor TLR1:TLR2 signaling pathway	23/3205	63/11434	0.0889244	0.484663	0.300693	10333/2002/23643/3654/4615/466/51135/5595/5598/5601/5606/57162/6196/6885/695/7097/7099/7311/7314/7334/9252/9261/929	23	63
fisher	GO:0038124	toll-like receptor TLR6:TLR2 signaling pathway	23/3205	63/11434	0.0889244	0.484663	0.300693	10333/2002/23643/3654/4615/466/51135/5595/5598/5601/5606/57162/6196/6885/695/7097/7099/7311/7314/7334/9252/9261/929	23	63
fisher	GO:1903317	regulation of protein maturation	23/3205	63/11434	0.0889244	0.484663	0.300693	1378/1604/2161/2734/2934/330/3633/4627/4855/5245/5627/5992/6196/7057/708/710/717/722/725/731/83596/84236/966	23	63
fisher	GO:0042157	lipoprotein metabolic process	38/3205	111/11434	0.0892845	0.485936	0.3016	10026/10434/10533/127018/131540/19/26100/29800/29880/3690/3931/3949/3952/4836/51604/5277/5281/5495/5538/55733/55937/65258/79844/79929/8029/80830/80833/83734/84720/84938/84992/8542/8733/8818/920/9474/9488/949	38	111
fisher	GO:0000302	response to reactive oxygen species	59/3205	180/11434	0.0905794	0.492285	0.305345	10013/10068/10276/10365/10587/10628/11315/1263/133522/1410/1571/1583/1785/1906/2281/2395/2876/2878/2950/301/3043/3082/3162/3240/3553/3554/358/3932/3934/3978/4151/4314/4353/4358/475/4780/5052/51022/5156/538/5516/5598/572/5829/5831/6647/6714/6770/7057/7128/7168/7296/7352/8061/847/84919/8692/8989/9104	59	180
fisher	GO:1901659	glycosyl compound biosynthetic process	33/3205	95/11434	0.0908843	0.49244	0.306058	10632/11332/158/1836/200895/203/204/226/262/27430/29922/30968/4830/4832/4833/4907/506/50808/51000/513/51422/51816/54963/5631/5634/56474/7083/7298/790/80025/80347/81890/9551	33	95
fisher	4608870	Asymmetric localization of PCP proteins	21/1536	53/5082	0.0909929	0.49244	0.425886	5706/9861/5715/7314/5683/5714/5721/5684/5698/5685/9491/5699/5701/5718/1856/5695/144165/5694/5716/5709/7311	21	53
fisher	4641258	degradation of DVL	21/1536	53/5082	0.0909929	0.49244	0.425886	5706/9861/5715/9978/7314/5683/5714/5721/5684/5698/5685/9491/5699/5701/5718/1856/5695/5694/5716/5709/7311	21	53
fisher	109581	Apoptosis	50/1536	140/5082	0.0912717	0.493253	0.425886	356/4836/6304/598/9500/5706/9861/10134/7099/5715/3002/7314/5683/841/5714/2934/5721/5684/7532/140735/5698/572/7534/5685/6093/9491/148022/27113/5699/7531/22985/1676/8743/5701/5718/3836/1869/581/5695/5694/839/5716/929/5062/1832/5709/660/23643/7311/10018	50	140
fisher	GO:0030595	leukocyte chemotaxis	52/3205	157/11434	0.0914975	0.493777	0.307177	102/1130/1230/1235/1240/1441/1524/1906/1910/199/2150/22914/2833/2867/2919/3553/3586/3603/3684/3689/3929/3965/414062/4354/5144/51561/5197/5293/5294/5473/57402/5800/6223/6279/6280/6288/6352/6355/6357/6362/6364/6372/6374/6441/6696/6850/7057/708/728/8600/8740/9547	52	157
fisher	GO:0002821	positive regulation of adaptive immune response	21/3205	57/11434	0.0928488	0.498267	0.309811	10666/10673/2208/29108/3105/3106/3133/3553/3572/4049/5027/50943/51561/6778/6885/7124/7292/8417/940/9466/958	21	57
fisher	GO:0032945	negative regulation of mononuclear cell proliferation	21/3205	57/11434	0.0928488	0.498267	0.309811	10288/10385/11146/11326/1493/2064/2302/23495/26279/2796/339390/3559/3586/3635/3965/50943/5573/57162/5777/6441/80762	21	57
fisher	GO:0050672	negative regulation of lymphocyte proliferation	21/3205	57/11434	0.0928488	0.498267	0.309811	10288/10385/11146/11326/1493/2064/2302/23495/26279/2796/339390/3559/3586/3635/3965/50943/5573/57162/5777/6441/80762	21	57
fisher	GO:0070227	lymphocyte apoptotic process	21/3205	57/11434	0.0928488	0.498267	0.309811	10018/10081/10758/1676/27113/3559/356/3586/3965/5027/5133/56891/57678/581/6352/695/81704/841/8660/8915/917	21	57
fisher	GO:0046364	monosaccharide biosynthetic process	27/3205	76/11434	0.0934573	0.498296	0.310982	1196/2026/2203/226/229/230/2645/27232/2806/2908/3952/3953/4190/467/468/5091/5230/5568/5903/8473/8604/8864/9104/92579/9370/9446/9572	27	76
fisher	GO:0051341	regulation of oxidoreductase activity	27/3205	76/11434	0.0934573	0.498296	0.310982	10013/10434/11315/1268/1785/1906/2208/2395/25/2668/2672/3001/3240/3553/3596/3845/493/51070/538/5447/55217/6697/7124/7421/8074/9104/949	27	76
fisher	1169091	Activation of NF-kappaB in B cells	23/1536	59/5082	0.0935036	0.498296	0.425886	6885/5706/9861/5715/7314/5683/5714/8915/5721/5684/5698/5685/9491/5699/5701/5718/8945/5695/5694/5716/84433/5709/7311	23	59
fisher	69300	Removal of licensing factors from origins	23/1536	59/5082	0.0935036	0.498296	0.425886	5706/1026/9861/5715/7314/5683/5714/5721/5684/51053/5698/5685/9491/5699/5701/5718/4172/5695/5694/5716/5709/7311/4176	23	59
fisher	69304	Regulation of DNA replication	23/1536	59/5082	0.0935036	0.498296	0.425886	5706/1026/9861/5715/7314/5683/5714/5721/5684/51053/5698/5685/9491/5699/5701/5718/4172/5695/5694/5716/5709/7311/4176	23	59
fisher	GO:1904018	positive regulation of vasculature development	36/3205	105/11434	0.094349	0.502066	0.313541	10016/10266/10800/10911/116844/1512/1524/2041/2246/239/2624/2833/28996/3082/3162/3315/3553/358/3670/4855/51129/51666/55109/55662/5743/6237/6352/7010/7048/7057/728/7291/861/8742/92140/947	36	105
fisher	174184	Cdc20:Phospho-APC/C mediated degradation of Cyclin A	24/1536	62/5082	0.0944726	0.502066	0.425886	5706/991/9861/5715/7314/9184/51434/5683/996/5714/5721/5684/5698/5685/9491/246184/5699/5701/5718/5695/5694/5716/5709/7311	24	62
fisher	GO:0006368	transcription elongation from RNA polymerase II promoter	26/3205	73/11434	0.0958616	0.502421	0.317281	1022/1025/11198/123169/2068/22936/23168/23476/2958/2959/2968/4331/5430/5431/5432/5440/54623/6749/6829/6873/6877/6878/6924/8178/902/9025	26	73
fisher	GO:0050868	negative regulation of T cell activation	26/3205	73/11434	0.0958616	0.502421	0.317281	10288/10385/11146/11326/1493/2064/2302/26191/26279/2796/3077/339390/3559/3586/3902/3965/50943/54900/5573/56940/57162/5777/6441/7292/79626/80762	26	73
fisher	GO:1903409	reactive oxygen species biosynthetic process	26/3205	73/11434	0.0958616	0.502421	0.317281	11315/1182/148022/1535/1536/1785/1906/199/23564/3043/3553/3586/384/4353/493/4988/54/5601/5743/6647/6697/7097/7099/7124/9104/947	26	73
fisher	GO:2000379	positive regulation of reactive oxygen species metabolic process	26/3205	73/11434	0.0958616	0.502421	0.317281	1026/11315/1182/148022/1535/1647/1785/1906/199/2150/23564/2950/3043/3553/3952/4780/4988/5601/5743/6647/7048/7057/7097/7099/7124/9104	26	73
fisher	5260271	Diseases of Immune System	10/1536	22/5082	0.0951311	0.502421	0.425886	695/7099/7097/4615/51135/148022/10333/929/81793/23643	10	22
fisher	5602358	Diseases associated with the TLR signaling cascade	10/1536	22/5082	0.0951311	0.502421	0.425886	695/7099/7097/4615/51135/148022/10333/929/81793/23643	10	22
fisher	73777	RNA Polymerase I Chain Elongation	10/1536	22/5082	0.0951311	0.502421	0.425886	2968/30834/2068/9014/902/7343/5440/4331/9015/1022	10	22
fisher	176409	APC/C:Cdc20 mediated degradation of mitotic proteins	25/1536	65/5082	0.0952789	0.502421	0.425886	5706/991/9861/5715/7314/9184/51434/5683/996/5714/5721/5684/5698/5685/9491/246184/5699/5701/5718/5695/5694/5716/5709/7311/9232	25	65
fisher	167169	HIV Transcription Elongation	15/1536	36/5082	0.0959798	0.502421	0.425886	2968/6749/8178/6924/2068/1025/902/5440/4331/5432/6829/11198/5431/5430/1022	15	36
fisher	167200	Formation of HIV-1 elongation complex containing HIV-1 Tat	15/1536	36/5082	0.0959798	0.502421	0.425886	2968/6749/8178/6924/2068/1025/902/5440/4331/5432/6829/11198/5431/5430/1022	15	36
fisher	167246	Tat-mediated elongation of the HIV-1 transcript	15/1536	36/5082	0.0959798	0.502421	0.425886	2968/6749/8178/6924/2068/1025/902/5440/4331/5432/6829/11198/5431/5430/1022	15	36
fisher	162599	Late Phase of HIV Life Cycle	37/1536	101/5082	0.0969768	0.506948	0.427025	2968/4836/6873/6877/6749/8178/128866/11097/2959/6924/7314/6878/2068/8732/9688/29082/23165/9883/5903/1025/902/4927/10015/5440/4331/5432/51510/6829/2958/11198/79720/5431/5430/5045/7311/1022/348995	37	101
fisher	GO:0045765	regulation of angiogenesis	56/3205	171/11434	0.0983708	0.512421	0.323918	10016/10266/10553/10800/10911/11061/116844/1512/1524/154796/2013/2041/2064/2246/23166/239/2624/2833/28996/3082/3162/3202/3315/3553/356/358/3670/3848/4855/51129/5140/5371/55109/55333/5598/5607/5743/5797/6093/6237/6352/64218/6672/6678/6772/7010/7048/7057/7128/728/7291/861/8742/92140/947/9723	56	171
fisher	GO:0006027	glycosaminoglycan catabolic process	18/3205	48/11434	0.0985487	0.512421	0.323918	10082/10855/1464/2262/2517/254773/2720/2990/3423/411/4669/633/63827/6385/6548/8692/8993/960	18	48
fisher	GO:0042455	ribonucleoside biosynthetic process	30/3205	86/11434	0.098558	0.512421	0.323918	10632/11332/158/1836/203/204/226/262/27430/29922/30968/4830/4832/4833/4907/506/50808/51000/513/51422/51816/54963/5631/5634/56474/790/80025/80347/81890/9551	30	86
fisher	GO:0051443	positive regulation of ubiquitin-protein transferase activity	30/3205	86/11434	0.098558	0.512421	0.323918	10210/246184/51434/51438/54165/5683/5684/5685/5694/5695/5698/5699/5701/5706/5709/5714/5715/5716/5718/5721/7311/7314/7332/7334/8945/91947/9491/9861/991/996	30	86
fisher	GO:0060348	bone development	49/3205	148/11434	0.0994802	0.512809	0.326622	10006/10163/10498/10507/144347/2313/249/26160/2734/2778/3237/387/3952/4057/4093/4325/4488/51141/537/54/5447/54796/54808/54928/55959/56034/56603/5777/5914/5915/6261/632/6678/6714/6716/6722/6886/7010/7020/7043/7048/7057/7291/80739/84895/860/8600/9104/9869	49	148
fisher	GO:0042542	response to hydrogen peroxide	34/3205	99/11434	0.0997388	0.512809	0.326683	10013/10068/10276/10365/10628/11315/1410/1583/2281/2395/2876/301/3043/3082/3162/3240/358/3932/3934/3978/4151/4780/51022/5516/5598/572/5831/6647/6770/7128/8061/847/84919/8989	34	99
fisher	GO:0060759	regulation of response to cytokine stimulus	34/3205	99/11434	0.0997388	0.512809	0.326683	100133941/10062/103/10554/11213/1906/2150/22954/2672/284/29108/2950/3445/3459/3460/3557/3572/3654/3716/5598/5607/5770/5777/6352/6772/6850/7294/7297/7376/7444/7837/81030/8554/9370	34	99
fisher	GO:0010043	response to zinc ion	17/3205	45/11434	0.100324	0.512809	0.327426	229/23498/3145/3777/3932/4489/4494/4495/4496/4502/5027/538/6279/6280/632/760/7781	17	45
fisher	GO:0032655	regulation of interleukin-12 production	17/3205	45/11434	0.100324	0.512809	0.327426	11213/1240/3106/3394/3586/3670/3965/51561/54/54106/7057/708/7097/7099/7292/958/959	17	45
fisher	GO:0035794	positive regulation of mitochondrial membrane permeability	17/3205	45/11434	0.100324	0.512809	0.327426	10018/140735/1869/23593/27113/2931/2932/3002/4836/572/581/6548/7531/7532/7534/841/93974	17	45
fisher	GO:0050830	defense response to Gram-positive bacterium	24/3205	67/11434	0.100819	0.512809	0.328387	1511/1667/2197/2220/25816/3105/3133/351/3929/4049/4542/4615/4852/5027/5337/54/6037/7097/7124/728/820/8993/944/9466	24	67
fisher	GO:0031333	negative regulation of protein complex assembly	29/3205	83/11434	0.101266	0.512809	0.329516	10677/11315/136319/22919/2932/2934/29765/29766/51185/5195/53335/5664/56681/57731/5830/585/5894/5962/6708/6710/6711/6712/6714/6885/7067/8195/832/91663/9928	29	83
fisher	GO:0009144	purine nucleoside triphosphate metabolic process	61/3205	188/11434	0.101854	0.512809	0.330179	10632/11315/1497/1716/1738/2026/203/204/2203/226/229/230/2395/25939/2645/29922/30968/3098/3099/3101/4621/4656/4694/4696/4697/4704/4705/4708/4711/4712/4713/4716/4717/4724/481/4830/4832/4833/5027/506/50808/51103/513/51422/5213/523/5230/525/538/55270/55526/572/627/7381/80201/8473/863/93974/9512/9551/957	61	188
fisher	GO:0002312	B cell activation involved in immune response	16/3205	42/11434	0.10199	0.512809	0.330179	10538/2067/25/3586/4683/50943/6778/7099/7292/80762/9025/9156/940/9466/958/959	16	42
fisher	GO:0046677	response to antibiotic	16/3205	42/11434	0.10199	0.512809	0.330179	1583/249/3145/3309/3553/3716/4261/51167/51319/5516/6548/6647/6770/841/8639/8692	16	42
fisher	GO:0070228	regulation of lymphocyte apoptotic process	16/3205	42/11434	0.10199	0.512809	0.330179	10081/27113/3586/3965/5027/5133/56891/57678/581/6352/695/81704/841/8660/8915/917	16	42
fisher	GO:0090382	phagosome maturation	16/3205	42/11434	0.10199	0.512809	0.330179	10981/1535/1536/4057/4688/4689/5027/51382/523/525/528/529/533/820/90423/9550	16	42
fisher	GO:0090305	nucleic acid phosphodiester bond hydrolysis	48/3205	145/11434	0.102315	0.512809	0.330634	10247/10535/11102/1149/1478/1479/1676/1773/1775/1776/1777/2067/2068/2073/2237/22803/23293/23626/255967/25996/27301/29777/29894/3836/3921/4361/5393/5394/5424/54487/54512/54913/563/56915/581/5883/6035/6036/6037/60528/7257/7507/79707/79897/84893/87178/9156/9337	48	145
fisher	GO:0002455	humoral immune response mediated by circulating immunoglobulin	15/3205	39/11434	0.103505	0.512809	0.331468	1378/1604/2208/2302/4049/5777/708/710/7124/714/717/722/725/731/9156	15	39
fisher	GO:0051220	cytoplasmic sequestering of protein	15/3205	39/11434	0.103505	0.512809	0.331468	10945/10956/11124/2316/28952/3098/3099/3309/3586/4188/57120/5716/7067/8733/8740	15	39
fisher	GO:0070231	T cell apoptotic process	15/3205	39/11434	0.103505	0.512809	0.331468	10018/10081/1676/27113/3559/356/3965/5133/56891/57678/581/6352/81704/841/8915	15	39
fisher	GO:1901606	alpha-amino acid catabolic process	28/3205	80/11434	0.104052	0.512809	0.331468	10588/11112/113675/1738/191/23498/23564/2571/2639/2653/27034/27165/2746/275/2752/2806/3034/3067/435/4552/493/51166/549/56922/58510/5860/80150/8942	28	80
fisher	GO:0006303	double-strand break repair via nonhomologous end joining	3205-09-01	21/11434	0.10461	0.512809	0.331468	2547/27339/3978/4361/55183/7405/7520/8091/9025	9	21
fisher	GO:0032731	positive regulation of interleukin-1 beta production	3205-09-01	21/11434	0.10461	0.512809	0.331468	22900/29108/3315/3428/3670/3965/5027/834/9447	9	21
fisher	GO:0043928	exonucleolytic nuclear-transcribed mRNA catabolic process involved in deadenylation-dependent decay	3205-09-01	21/11434	0.10461	0.512809	0.331468	11157/1656/23658/25804/28960/5393/54512/56915/9337	9	21
fisher	GO:1901984	negative regulation of protein acetylation	3205-09-01	21/11434	0.10461	0.512809	0.331468	10533/11315/25942/4488/50943/6688/6879/7291/9474	9	21
fisher	GO:1902235	regulation of endoplasmic reticulum stress-induced intrinsic apoptotic signaling pathway	3205-09-01	21/11434	0.10461	0.512809	0.331468	10018/10525/11315/27113/51060/5770/7466/8405/84447	9	21
fisher	GO:0002381	immunoglobulin production involved in immunoglobulin mediated immune response	14/3205	36/11434	0.104815	0.512809	0.331468	10538/2067/3586/4683/50943/6778/7292/80762/9025/9156/940/9466/958/959	14	36
fisher	GO:0000413	protein peptidyl-prolyl isomerization	13/3205	33/11434	0.105848	0.512809	0.331468	10450/2280/2281/2287/23398/23759/4820/51303/5303/53938/5903/63943/9360	13	33
fisher	GO:0043486	histone exchange	13/3205	33/11434	0.105848	0.512809	0.331468	1058/11339/121504/23421/5931/6944/8360/8362/8364/8365/8367/8607/9025	13	33
fisher	GO:0060761	negative regulation of response to cytokine stimulus	13/3205	33/11434	0.105848	0.512809	0.331468	10062/103/11213/2150/2950/3557/3572/5598/5607/6352/7376/7837/9370	13	33
fisher	GO:0006692	prostanoid metabolic process	3205-10-01	24/11434	0.106117	0.512809	0.331468	1646/1906/301/551/5601/5730/5742/5743/6916/9536	10	24
fisher	GO:0006693	prostaglandin metabolic process	3205-10-01	24/11434	0.106117	0.512809	0.331468	1646/1906/301/551/5601/5730/5742/5743/6916/9536	10	24
fisher	GO:0009065	glutamine family amino acid catabolic process	3205-10-01	24/11434	0.106117	0.512809	0.331468	23564/2571/27165/2746/2752/2806/435/493/58510/80150	10	24
fisher	GO:0016572	histone phosphorylation	3205-10-01	24/11434	0.106117	0.512809	0.331468	1025/1111/1616/3553/5595/7291/7320/8091/9252/9555	10	24
fisher	GO:0043489	RNA stabilization	3205-10-01	24/11434	0.106117	0.512809	0.331468	10492/10642/1869/23435/2668/26986/4615/4904/7538/9261	10	24
fisher	GO:0048255	mRNA stabilization	3205-10-01	24/11434	0.106117	0.512809	0.331468	10492/10642/1869/23435/2668/26986/4615/4904/7538/9261	10	24
fisher	GO:1902186	regulation of viral release from host cell	3205-10-01	24/11434	0.106117	0.512809	0.331468	11043/11074/128866/22954/5091/5371/6737/79720/9217/9218	10	24
fisher	GO:2000352	negative regulation of endothelial cell apoptotic process	3205-10-01	24/11434	0.106117	0.512809	0.331468	10266/2243/25/284/3596/4780/51129/5598/7010/7128	10	24
fisher	GO:0018198	peptidyl-cysteine modification	3205-12-01	30/11434	0.106507	0.512809	0.331468	11315/128/131540/1756/29800/3145/493/6279/6280/6640/79844/79929	12	30
fisher	GO:0019835	cytolysis	3205-12-01	30/11434	0.106507	0.512809	0.331468	2999/3001/3002/3004/4069/5027/5551/572/7264/731/825/8542	12	30
fisher	GO:0032106	positive regulation of response to extracellular stimulus	3205-12-01	30/11434	0.106507	0.512809	0.331468	10533/11315/22938/23367/3098/3099/4852/60592/6829/8678/8878/9474	12	30
fisher	GO:0032109	positive regulation of response to nutrient levels	3205-12-01	30/11434	0.106507	0.512809	0.331468	10533/11315/22938/23367/3098/3099/4852/60592/6829/8678/8878/9474	12	30
fisher	GO:0061028	establishment of endothelial barrier	3205-12-01	30/11434	0.106507	0.512809	0.331468	2150/2889/3553/4478/5144/57826/5802/5962/6093/7122/7124/91663	12	30
fisher	GO:0071715	icosanoid transport	3205-12-01	30/11434	0.106507	0.512809	0.331468	1906/2182/301/3553/4828/4923/5027/5029/5601/624/6850/8600	12	30
fisher	GO:1901571	fatty acid derivative transport	3205-12-01	30/11434	0.106507	0.512809	0.331468	1906/2182/301/3553/4828/4923/5027/5029/5601/624/6850/8600	12	30
fisher	GO:0006370	7-methylguanosine mRNA capping	3205-11-01	27/11434	0.10666	0.512809	0.331468	1022/2068/2968/4331/5430/5431/5432/5440/6829/8732/902	11	27
fisher	GO:0007029	endoplasmic reticulum organization	3205-11-01	27/11434	0.10666	0.512809	0.331468	10313/10345/163590/22931/53407/57142/662/7485/8266/9217/9980	11	27
fisher	GO:0031640	killing of cells of other organism	3205-11-01	27/11434	0.10666	0.512809	0.331468	10018/10578/11334/1511/1667/2150/2208/5027/572/820/8542	11	27
fisher	GO:0042269	regulation of natural killer cell mediated cytotoxicity	3205-11-01	27/11434	0.10666	0.512809	0.331468	10666/22914/3105/3106/3133/3902/3965/4068/5272/6776/9437	11	27
fisher	GO:0042274	ribosomal small subunit biogenesis	3205-11-01	27/11434	0.10666	0.512809	0.331468	11157/26284/29777/3921/6169/6204/6208/6217/6223/6229/64965	11	27
fisher	GO:0044364	disruption of cells of other organism	3205-11-01	27/11434	0.10666	0.512809	0.331468	10018/10578/11334/1511/1667/2150/2208/5027/572/820/8542	11	27
fisher	GO:0061640	cytoskeleton-dependent cytokinesis	3205-11-01	27/11434	0.10666	0.512809	0.331468	10096/1616/288/29127/387/54443/54784/585/5921/6711/9897	11	27
fisher	GO:0098781	ncRNA transcription	3205-11-01	27/11434	0.10666	0.512809	0.331468	10360/10927/22936/2971/2975/6618/6621/8178/9014/9330/9555	11	27
fisher	GO:2001267	regulation of cysteine-type endopeptidase activity involved in apoptotic signaling pathway	3205-11-01	27/11434	0.10666	0.512809	0.331468	11315/148022/23643/2934/356/3965/581/7099/841/8743/929	11	27
fisher	GO:2000377	regulation of reactive oxygen species metabolic process	43/3205	129/11434	0.1069	0.512809	0.331468	10013/1026/11315/11334/1182/1410/148022/1535/1647/1785/1906/199/2150/23564/2950/3043/3099/3240/3553/3586/3952/4314/4358/4780/493/4988/54/5547/5601/5743/6647/6850/6885/7020/7048/7057/7097/7099/7124/8678/9104/947/9474	43	129
fisher	GO:0032368	regulation of lipid transport	27/3205	77/11434	0.106919	0.512809	0.331468	10062/1394/19/1906/2182/29803/3553/3690/3952/4824/4923/5027/5029/51499/51761/5244/5443/5601/6342/64240/6850/7057/7110/7376/8600/8660/9370	27	77
fisher	GO:2000060	positive regulation of protein ubiquitination involved in ubiquitin-dependent protein catabolic process	27/3205	77/11434	0.106919	0.512809	0.331468	246184/26263/27185/28952/51434/5683/5684/5685/5694/5695/5698/5699/5701/5706/5709/5714/5715/5716/5718/5721/7311/7314/8945/9491/9861/991/996	27	77
fisher	69541	Stabilization of p53	19/1536	48/5082	0.105419	0.512809	0.446245	5706/9861/5715/7314/5683/5714/5721/5684/5698/5685/9491/5699/5701/5718/5695/5694/5716/5709/7311	19	48
fisher	4641257	degradation of AXIN	20/1536	51/5082	0.106906	0.512809	0.446245	5706/9861/5715/7314/5683/5714/5721/5684/5698/5685/9491/5699/5701/5718/80351/5695/5694/5716/5709/7311	20	51
fisher	674695	RNA Polymerase II Pre-transcription Events	20/1536	51/5082	0.106906	0.512809	0.446245	2968/6873/6877/6749/8178/2959/6924/6878/2068/1025/902/5440/4331/5432/6829/2958/11198/5431/5430/1022	20	51
fisher	69563	p53-Dependent G1 DNA Damage Response	20/1536	51/5082	0.106906	0.512809	0.446245	5706/1026/9861/5715/7314/5683/5714/5721/5684/5698/5685/9491/5699/5701/5718/5695/5694/5716/5709/7311	20	51
fisher	69580	p53-Dependent G1/S DNA damage checkpoint	20/1536	51/5082	0.106906	0.512809	0.446245	5706/1026/9861/5715/7314/5683/5714/5721/5684/5698/5685/9491/5699/5701/5718/5695/5694/5716/5709/7311	20	51
fisher	hsa01524	Platinum drug resistance	27/1579	71/5210	0.0992144	0.512809	0.791082	356/9446/598/1026/2950/7153/841/5595/5429/7507/572/1317/5294/1244/23533/2064/4257/10000/27113/5296/330/581/2067/5290/5293/538/2952	27	71
fisher	hsa04064	NF-kappa B signaling pathway	30/1579	80/5210	0.10035	0.512809	0.791082	695/598/6885/3654/3932/7099/6850/6357/959/5743/7124/8740/8915/7128/3553/3929/4615/51135/10673/148022/7329/4049/330/3554/9020/84433/929/8600/958/23643	30	80
fisher	hsa04940	Type I diabetes mellitus	16/1579	39/5210	0.101046	0.512809	0.791082	356/2571/940/5551/3002/7124/3112/3382/3105/3553/4049/3113/3133/3106/3122/3118	16	39
fisher	3214858	RMTs methylate histone arginines	12/1536	28/5082	0.107108	0.513075	0.446245	8362/10498/121504/8367/1019/54496/8360/3276/5931/8365/6598/8364	12	28
fisher	GO:0008154	actin polymerization or depolymerization	39/3205	116/11434	0.108132	0.515831	0.334128	10006/10093/10096/10109/10677/10788/10810/133746/199/2150/22921/246/29108/2934/29765/29766/3055/3059/51466/5341/54434/54551/54961/57731/585/5921/5962/64780/6708/6710/6711/6712/7454/8195/832/83442/88/91663/9645	39	116
fisher	GO:0051340	regulation of ligase activity	39/3205	116/11434	0.108132	0.515831	0.334128	10210/11315/246184/25/4092/51434/51438/54165/5663/5683/5684/5685/5694/5695/5698/5699/5701/5706/5709/5714/5715/5716/5718/5721/58526/699/7311/7314/7332/7334/7756/8945/9104/9184/91947/9491/9861/991/996	39	116
fisher	GO:1901215	negative regulation of neuron death	46/3205	139/11434	0.108268	0.515831	0.334128	10525/11315/128866/1394/16/2057/23394/2534/2668/2729/284/28996/2902/29082/3162/3596/3670/468/4841/4908/4929/5290/538/55074/5538/5584/5641/5663/581/5921/598/6093/627/6352/6647/6770/7043/728/7301/7349/7466/80823/84280/8829/947/9928	46	139
fisher	GO:0017015	regulation of transforming growth factor beta receptor signaling pathway	31/3205	90/11434	0.10849	0.515831	0.334128	1030/10370/11171/1149/116844/1601/1785/199699/2201/22938/23089/23592/2734/283149/28996/3309/3675/4092/4221/5045/51377/51592/7041/7043/7048/7057/7311/7314/8425/9480/9958	31	90
fisher	GO:0051351	positive regulation of ligase activity	31/3205	90/11434	0.10849	0.515831	0.334128	10210/246184/51434/51438/54165/5683/5684/5685/5694/5695/5698/5699/5701/5706/5709/5714/5715/5716/5718/5721/58526/7311/7314/7332/7334/8945/91947/9491/9861/991/996	31	90
fisher	GO:1903844	regulation of cellular response to transforming growth factor beta stimulus	31/3205	90/11434	0.10849	0.515831	0.334128	1030/10370/11171/1149/116844/1601/1785/199699/2201/22938/23089/23592/2734/283149/28996/3309/3675/4092/4221/5045/51377/51592/7041/7043/7048/7057/7311/7314/8425/9480/9958	31	90
fisher	68949	Orc1 removal from chromatin	22/1536	57/5082	0.109137	0.517627	0.446245	5706/1026/9861/5715/7314/5683/5714/5721/5684/5698/5685/9491/5699/5701/5718/4172/5695/5694/5716/5709/7311/4176	22	57
fisher	69052	Switching of origins to a post-replicative state	22/1536	57/5082	0.109137	0.517627	0.446245	5706/1026/9861/5715/7314/5683/5714/5721/5684/5698/5685/9491/5699/5701/5718/4172/5695/5694/5716/5709/7311/4176	22	57
fisher	hsa04514	Cell adhesion molecules (CAMs)	44/1579	123/5210	0.109386	0.518167	0.808517	5133/3684/6403/5797/940/22854/959/9080/57555/933/947/5175/9073/3683/7122/3112/3689/1365/26047/3105/3384/84628/3695/1493/2734/51208/6385/9378/3897/23562/965/10666/5792/3113/29851/1364/920/3133/3106/4756/3122/3676/958/3118	44	123
fisher	GO:0002504	antigen processing and presentation of peptide or polysaccharide antigen via MHC class II	26/3205	74/11434	0.109867	0.519583	0.337962	10120/10540/11258/1175/1211/140735/1510/1520/1639/1778/1785/22920/29108/29127/3112/3113/3118/3122/51164/5641/6712/7057/83547/8722/8905/9632	26	74
fisher	GO:0072330	monocarboxylic acid biosynthetic process	52/3205	159/11434	0.109956	0.519583	0.337962	10062/1109/11315/11332/1464/1593/1906/220/22937/23038/239/240/246/2678/301/34/3990/4056/47/51141/51144/51422/5166/5354/54995/551/55217/55501/5564/5601/5730/5742/5743/58526/6051/6296/633/6342/63827/64577/64834/6718/6770/6850/6916/7376/80270/8309/8864/9104/9536/9572	52	159
fisher	179419	APC:Cdc20 mediated degradation of cell cycle proteins prior to satisfation of the cell cycle checkpoint	24/1536	63/5082	0.110575	0.521866	0.446245	5706/991/9861/5715/7314/9184/51434/5683/996/5714/5721/5684/5698/5685/9491/246184/5699/5701/5718/5695/5694/5716/5709/7311	24	63
fisher	GO:0006809	nitric oxide biosynthetic process	20/3205	55/11434	0.111235	0.522408	0.340981	148022/1785/1906/199/23564/3043/3553/3586/384/493/4988/54/5601/5743/6697/7097/7099/7124/9104/947	20	55
fisher	GO:0031124	mRNA 3'-end processing	20/3205	55/11434	0.111235	0.522408	0.340981	1025/123169/134353/1478/1479/23283/26986/2926/29894/351/51362/54623/65109/6628/6829/7538/8106/84967/87178/9939	20	55
fisher	176814	Activation of APC/C and APC/C:Cdc20 mediated degradation of mitotic proteins	25/1536	66/5082	0.111054	0.522408	0.446245	5706/991/9861/5715/7314/9184/51434/5683/996/5714/5721/5684/5698/5685/9491/246184/5699/5701/5718/5695/5694/5716/5709/7311/9232	25	66
fisher	69242	S Phase	33/1536	90/5082	0.111086	0.522408	0.446245	5706/1026/2237/9861/5715/7314/5683/5714/5721/5684/5698/5685/902/1019/3978/9491/5699/5701/5718/6502/4331/4172/5695/7465/10735/5694/5424/5716/5983/5709/7311/1022/4176	33	90
fisher	5610787	Hedgehog 'off' state	26/1536	69/5082	0.111398	0.522537	0.446245	5573/5706/9861/5715/9978/7314/5683/5714/5721/5684/9742/5698/5685/9491/2932/5699/5568/5701/5718/8945/5695/5694/5716/8650/5709/7311	26	69
fisher	GO:0051444	negative regulation of ubiquitin-protein transferase activity	30/3205	87/11434	0.111599	0.522838	0.341778	11315/246184/25/4092/51434/5663/5683/5684/5685/5694/5695/5698/5699/5701/5706/5709/5714/5715/5716/5718/5721/699/7311/7314/7756/9184/9491/9861/991/996	30	87
fisher	GO:0031960	response to corticosteroid	48/3205	146/11434	0.112403	0.525962	0.343598	10076/10081/1026/11063/133522/1490/1583/178/1906/199/229/23205/2354/249/2796/2908/301/3145/3176/3485/3553/3557/358/3586/3670/3845/3931/490/572/5730/5742/5743/581/632/6352/6678/6770/687/7083/7124/7298/7332/7349/7352/790/8061/84676/9370	48	146
fisher	GO:0048771	tissue remodeling	41/3205	123/11434	0.113199	0.529042	0.345394	1200/133522/1436/1464/1513/23154/2702/301/3606/3635/3676/3690/3988/4286/4853/5027/51561/5166/537/5371/538/54/581/632/633/64114/6569/6696/6714/6850/7037/7043/7128/7166/7421/760/8600/8821/9290/9474/9770	41	123
fisher	GO:0055072	iron ion homeostasis	29/3205	84/11434	0.11481	0.535919	0.349653	119559/2038/212/22/2395/286133/3077/3162/3934/4057/4756/4891/51310/51382/523/525/528/529/533/537/6647/7037/79689/79901/80762/8692/90423/94081/9550	29	84
fisher	GO:0070555	response to interleukin-1	33/3205	97/11434	0.115181	0.537	0.350459	10365/11213/1535/1583/1906/29108/301/3176/3476/3554/3557/3654/3934/3965/414062/4615/4824/5029/55611/5584/5595/5601/6352/6355/6357/6362/6364/64848/6714/7444/84676/8692/9252	33	97
fisher	GO:0045333	cellular respiration	50/3205	153/11434	0.116324	0.541669	0.353608	10632/10873/11315/1337/1349/1350/1431/1537/158/1737/1738/2395/3417/3419/3420/3421/4190/4694/4696/4697/4704/4705/4708/4711/4712/4713/4716/4717/4724/506/51103/513/5290/55526/55967/581/627/7349/7352/7381/80025/847/8604/863/87178/8803/9238/9512/9551/9997	50	153
fisher	GO:0019915	lipid storage	18/3205	49/11434	0.116586	0.542212	0.354075	10062/114882/114885/1149/19/26580/2760/2867/3553/3690/57104/6646/6776/7124/7376/8204/8694/949	18	49
fisher	GO:0009895	negative regulation of catabolic process	53/3205	163/11434	0.116723	0.542212	0.354113	10128/10533/10956/11011/11213/11315/1149/1268/128866/1676/2203/2272/2316/246184/2534/26191/26580/26986/2801/29082/2931/3077/3084/3240/3553/3586/4656/493/5045/5140/51434/5245/5294/5371/5598/5663/5774/598/699/7076/7124/7756/79048/83547/863/8724/8898/9104/9184/9491/9638/991/996	53	163
fisher	GO:0006626	protein targeting to mitochondrion	36/3205	107/11434	0.117902	0.543471	0.356424	10055/10075/10316/11128/131474/135656/1513/1678/170589/22885/26521/27165/2931/3084/3176/51095/54543/55733/5601/5695/5714/59286/6036/7332/7357/79576/84128/84327/86/8607/9049/9141/93974/9512/9804/9868	36	107
fisher	GO:0002576	platelet degranulation	28/3205	81/11434	0.118127	0.543471	0.356775	10487/2153/2162/2243/226/2316/29106/3082/3309/351/3690/5175/5265/5341/5473/5627/6403/6647/6678/6850/7043/7057/7076/710/7273/7450/81/88	28	81
fisher	112382	Formation of RNA Pol II elongation complex	15/1536	37/5082	0.118117	0.543471	0.456833	2968/6749/8178/6924/2068/1025/902/5440/4331/5432/6829/11198/5431/5430/1022	15	37
fisher	167152	Formation of HIV elongation complex in the absence of HIV Tat	15/1536	37/5082	0.118117	0.543471	0.456833	2968/6749/8178/6924/2068/1025/902/5440/4331/5432/6829/11198/5431/5430/1022	15	37
fisher	451927	Interleukin-2 signaling	15/1536	37/5082	0.118117	0.543471	0.456833	3845/3561/6850/3716/6776/5777/5595/3635/3568/5894/3559/3965/5290/5293/5605	15	37
fisher	75955	RNA Polymerase II Transcription Elongation	15/1536	37/5082	0.118117	0.543471	0.456833	2968/6749/8178/6924/2068/1025/902/5440/4331/5432/6829/11198/5431/5430/1022	15	37
fisher	917937	Iron uptake and transport	15/1536	37/5082	0.118117	0.543471	0.456833	51382/51310/3934/528/523/79901/525/3162/533/529/9550/537/90423/4891/7037	15	37
fisher	hsa05203	Viral carcinogenesis	60/1579	173/5210	0.117904	0.543471	0.808517	2968/1111/3845/8362/1108/894/6722/83933/1026/991/1030/121504/6850/9586/2959/3716/6776/3017/81/9261/387/6672/841/5595/6714/55697/2934/7532/3105/572/7534/8367/5294/1019/23533/10013/5423/7531/468/8360/5568/22938/5296/3572/6502/8345/581/8365/5829/88/3133/3106/2958/5290/5922/5293/3065/1960/8364/896	60	173
fisher	GO:0001959	regulation of cytokine-mediated signaling pathway	32/3205	94/11434	0.118563	0.544084	0.35776	100133941/10062/103/10554/11213/1906/2150/22954/2672/284/29108/2950/3445/3459/3460/3557/3572/3654/3716/5770/5777/6352/6772/6850/7294/7297/7376/7444/7837/81030/8554/9370	32	94
fisher	GO:0002562	somatic diversification of immune receptors via germline recombination within a single locus	17/3205	46/11434	0.119253	0.544084	0.357869	10538/2067/3586/4683/50943/51176/5423/6778/6929/7292/80762/9025/9156/940/9466/958/959	17	46
fisher	GO:0006801	superoxide metabolic process	17/3205	46/11434	0.119253	0.544084	0.357869	11315/1535/1536/1906/2150/239/2950/4353/4688/4780/5052/51167/538/54/6647/6850/9104	17	46
fisher	GO:0016444	somatic cell DNA recombination	17/3205	46/11434	0.119253	0.544084	0.357869	10538/2067/3586/4683/50943/51176/5423/6778/6929/7292/80762/9025/9156/940/9466/958/959	17	46
fisher	GO:0032615	interleukin-12 production	17/3205	46/11434	0.119253	0.544084	0.357869	11213/1240/3106/3394/3586/3670/3965/51561/54/54106/7057/708/7097/7099/7292/958/959	17	46
fisher	GO:0042267	natural killer cell mediated cytotoxicity	17/3205	46/11434	0.119253	0.544084	0.357869	10666/1130/22914/3002/3105/3106/3133/3811/3902/3965/4068/5052/5272/5777/57823/6776/9437	17	46
fisher	GO:0043666	regulation of phosphoprotein phosphatase activity	17/3205	46/11434	0.119253	0.544084	0.357869	2029/2280/2281/3476/51231/51400/5519/5521/5527/5529/55844/6093/6992/7124/7184/9104/9891	17	46
fisher	GO:0045814	negative regulation of gene expression, epigenetic	39/3205	117/11434	0.119938	0.546557	0.359594	1022/10284/10933/115426/121504/2068/22823/23512/25942/29115/2968/3012/3021/3065/30834/3720/4152/4331/5440/5460/5931/6688/6839/7320/7343/8334/8360/8362/8364/8365/8367/8726/8932/8969/9014/9015/902/9555/9643	39	117
fisher	GO:0009205	purine ribonucleoside triphosphate metabolic process	58/3205	180/11434	0.12011	0.546692	0.359781	10632/11315/1497/1738/2026/203/204/2203/226/229/230/2395/2645/29922/30968/3098/3099/3101/4621/4656/4694/4696/4697/4704/4705/4708/4711/4712/4713/4716/4717/4724/481/4830/4832/4833/5027/506/50808/51103/513/51422/5213/523/5230/525/538/55526/572/627/7381/80201/8473/863/93974/9512/9551/957	58	180
fisher	hsa04962	Vasopressin-regulated water reabsorption	15/1579	37/5210	0.120398	0.547354	0.808517	2778/1639/9586/9230/140735/1778/10540/397/5568/5869/8766/398/551/51164/5868	15	37
fisher	hsa03050	Proteasome	16/1579	40/5210	0.122954	0.557652	0.808517	5706/9861/5683/5714/5721/5684/5698/5685/9491/5699/5701/5718/7979/5695/5694/5709	16	40
fisher	hsa03420	Nucleotide excision repair	16/1579	40/5210	0.122954	0.557652	0.808517	2968/9978/2068/7507/2073/902/3978/1161/8450/7508/4331/56655/2067/5424/5983/1022	16	40
fisher	GO:0043392	negative regulation of DNA binding	15/3205	40/11434	0.124459	0.561975	0.370776	1869/25942/2623/3001/3162/3398/341405/3428/4188/4488/51176/6672/8091/8864/9355	15	40
fisher	GO:0050994	regulation of lipid catabolic process	15/3205	40/11434	0.124459	0.561975	0.370776	1149/1268/1374/26580/3417/3553/3949/5140/5294/57104/7067/7124/7291/8660/949	15	40
fisher	73762	RNA Polymerase I Transcription Initiation	10/1536	23/5082	0.124493	0.561975	0.456833	2968/30834/2068/9014/902/7343/5440/4331/9015/1022	10	23
fisher	73772	RNA Polymerase I Promoter Escape	10/1536	23/5082	0.124493	0.561975	0.456833	2968/30834/2068/9014/902/7343/5440/4331/9015/1022	10	23
fisher	GO:0021543	pallium development	41/3205	124/11434	0.124996	0.563585	0.371702	10533/10579/10642/114327/1524/1583/2044/26047/2618/26468/27185/2902/2932/471/4744/4830/4852/493/5080/50937/51176/54820/55558/5649/5663/57142/5802/581/585/63827/6716/6722/7515/7531/8065/8195/8239/8320/8829/9355/9928	41	124
fisher	5607764	CLEC7A (Dectin-1) signaling	32/1536	88/5082	0.126281	0.568154	0.456833	6885/5706/9861/6850/5715/7314/5683/841/5714/29108/8915/6714/5721/5684/5698/3553/5685/5532/9491/5699/7334/5701/5718/8945/9020/5695/5694/5716/84433/5709/7311/64581	32	88
fisher	hsa05145	Toxoplasmosis	38/1579	106/5210	0.126306	0.568154	0.808517	6772/598/6885/4261/3654/7099/3716/3586/959/7043/7124/3112/841/3949/5595/5606/7097/572/4615/5294/7297/51135/23533/10000/3459/5296/2773/3113/330/3460/240/3122/5290/5293/5601/958/3118/23643	38	106
fisher	GO:0006734	NADH metabolic process	14/3205	37/11434	0.126926	0.568917	0.376417	128240/2026/226/229/230/2645/3098/3099/3101/3420/3421/4190/5213/5230	14	37
fisher	GO:2001234	negative regulation of apoptotic signaling pathway	53/3205	164/11434	0.127092	0.568917	0.376568	10525/10625/11315/1524/2243/22954/2395/2534/2623/2668/2729/2876/2950/3082/3084/3162/3315/3476/3553/367/4335/4780/4841/50484/51060/51499/551/5598/5607/5663/5664/5716/5770/581/5894/598/599/624/64114/6478/6714/6885/7057/7124/7128/7466/83596/84447/8829/8876/90/9479/960	53	164
fisher	GO:0051261	protein depolymerization	25/3205	72/11434	0.128762	0.568917	0.380254	10013/10300/10677/2150/246176/2934/29765/29766/444/5341/57159/57731/58526/5962/64780/6683/6708/6710/6711/6712/79929/832/83442/88/9645	25	72
fisher	GO:0032781	positive regulation of ATPase activity	13/3205	34/11434	0.129235	0.568917	0.380254	10049/130872/163590/1785/229/26092/4607/481/51726/5359/5867/7168/9104	13	34
fisher	GO:0006521	regulation of cellular amino acid metabolic process	20/3205	56/11434	0.129327	0.568917	0.380254	11315/493/5683/5684/5685/5694/5695/5698/5699/5701/5706/5709/5714/5715/5716/5718/5721/9056/9491/9861	20	56
fisher	GO:0032414	positive regulation of ion transmembrane transporter activity	20/3205	56/11434	0.129327	0.568917	0.380254	10008/10345/1520/1756/1785/2745/288/444/481/4878/4923/5649/57620/6271/6548/6786/81/88/9104/9446	20	56
fisher	GO:0006304	DNA modification	29/3205	85/11434	0.129441	0.568917	0.380254	121504/122402/200315/23583/2778/2932/3021/4152/4255/4552/4595/5290/54496/54512/546/55729/55929/56165/56915/57459/60489/6688/6996/79661/8360/8362/8364/8365/8367	29	85
fisher	GO:0014065	phosphatidylinositol 3-kinase signaling	29/3205	85/11434	0.129441	0.568917	0.380254	10507/1906/2064/2150/23533/2534/284/3059/3082/4824/5156/5286/5287/5290/5293/5294/5296/55615/5649/5777/6352/6403/7010/708/7291/7301/847/940/957	29	85
fisher	GO:0021987	cerebral cortex development	29/3205	85/11434	0.129441	0.568917	0.380254	10533/10579/114327/1524/26047/2618/26468/27185/2902/2932/471/4744/4852/5080/50937/54820/5649/5663/57142/5802/581/585/7531/8065/8195/8320/8829/9355/9928	29	85
fisher	174084	Autodegradation of Cdh1 by Cdh1:APC/C	22/1536	58/5082	0.127708	0.568917	0.456833	5706/9861/5715/7314/51434/5683/996/5714/5721/5684/5698/5685/9491/246184/5699/5701/5718/5695/5694/5716/5709/7311	22	58
fisher	204998	Cell death signalling via NRAGE, NRIF and NADE	22/1536	58/5082	0.127708	0.568917	0.456833	27018/9500/27237/23370/835/7314/121512/5664/393/4168/572/9459/8997/50649/7531/10276/23421/23365/84033/8878/7311/10018	22	58
fisher	168138	Toll Like Receptor 9 (TLR9) Cascade	23/1536	61/5082	0.12808	0.568917	0.456833	51311/6885/3654/9252/7314/9261/5595/5606/51284/4615/51135/2002/7334/5598/6196/57162/5289/5601/54106/30849/466/7311/5605	23	61
fisher	5250941	Negative epigenetic regulation of rRNA expression	23/1536	61/5082	0.12808	0.568917	0.456833	2968/8362/30834/121504/10284/25942/2068/3021/9014/8367/902/7343/8360/5440/4331/8365/29115/9015/8932/6839/3065/8364/1022	23	61
fisher	174143	APC/C-mediated degradation of cell cycle proteins	27/1536	73/5082	0.128193	0.568917	0.456833	5706/991/9861/5715/7314/9184/51434/5683/996/5714/5721/5684/5698/5685/9491/246184/5699/5701/5718/8945/6502/5695/5694/5716/5709/7311/9232	27	73
fisher	453276	Regulation of mitotic cell cycle	27/1536	73/5082	0.128193	0.568917	0.456833	5706/991/9861/5715/7314/9184/51434/5683/996/5714/5721/5684/5698/5685/9491/246184/5699/5701/5718/8945/6502/5695/5694/5716/5709/7311/9232	27	73
fisher	166058	MyD88:Mal cascade initiated on plasma membrane	24/1536	64/5082	0.128297	0.568917	0.456833	695/6885/3654/7099/9252/7314/9261/5595/5606/7097/4615/51135/2002/7334/5598/10333/6196/57162/929/5601/23643/466/7311/5605	24	64
fisher	168179	Toll Like Receptor TLR1:TLR2 Cascade	24/1536	64/5082	0.128297	0.568917	0.456833	695/6885/3654/7099/9252/7314/9261/5595/5606/7097/4615/51135/2002/7334/5598/10333/6196/57162/929/5601/23643/466/7311/5605	24	64
fisher	168188	Toll Like Receptor TLR6:TLR2 Cascade	24/1536	64/5082	0.128297	0.568917	0.456833	695/6885/3654/7099/9252/7314/9261/5595/5606/7097/4615/51135/2002/7334/5598/10333/6196/57162/929/5601/23643/466/7311/5605	24	64
fisher	181438	Toll Like Receptor 2 (TLR2) Cascade	24/1536	64/5082	0.128297	0.568917	0.456833	695/6885/3654/7099/9252/7314/9261/5595/5606/7097/4615/51135/2002/7334/5598/10333/6196/57162/929/5601/23643/466/7311/5605	24	64
fisher	hsa00562	Inositol phosphate metabolism	20/1579	52/5210	0.129228	0.568917	0.808517	4534/51477/8776/3631/9562/3633/8898/54928/8821/3635/5294/5287/10423/5286/3612/56623/5333/5290/5289/5293	20	52
fisher	72086	mRNA Capping	11/1536	26/5082	0.130117	0.570582	0.460472	2968/2068/8732/902/5440/4331/5432/6829/5431/5430/1022	11	26
fisher	hsa05221	Acute myeloid leukemia	21/1579	55/5210	0.130079	0.570582	0.808517	5914/3845/6776/369/861/5595/51176/5371/6688/572/5294/5894/23533/10000/5296/3728/11040/862/5290/5293/5605	21	55
fisher	GO:0006959	humoral immune response	49/3205	151/11434	0.130682	0.572174	0.382711	10417/10758/11326/1235/1378/1604/1667/2197/2208/2219/2220/2243/2302/3105/3133/326/3445/351/3848/4049/4057/4068/4852/5133/5245/5450/5627/5699/5777/6037/6590/684/7030/708/710/7124/714/717/722/725/731/820/8398/9156/931/940/9450/951/966	49	151
fisher	GO:0006101	citrate metabolic process	3205-12-01	31/11434	0.131309	0.572174	0.383844	1431/1737/1738/3417/3419/3420/3421/4190/47/55526/6776/8803	12	31
fisher	GO:0030225	macrophage differentiation	3205-12-01	31/11434	0.131309	0.572174	0.383844	10100/1053/139716/1436/2624/3059/3398/3684/6688/714/841/9370	12	31
fisher	GO:0046031	ADP metabolic process	24/3205	69/11434	0.13255	0.572174	0.384821	2026/203/204/2203/226/229/230/2645/3098/3099/3101/4656/5027/50808/51422/5213/5230/53343/55526/572/80201/8473/863/957	24	69
fisher	GO:0002687	positive regulation of leukocyte migration	32/3205	95/11434	0.132621	0.572174	0.384821	102/1230/1235/1240/1906/199/2150/29108/2919/3553/3676/3929/3965/51561/5197/5473/57402/623/6352/6355/6364/6372/6374/6403/7057/708/7097/7124/728/8740/8784/9547	32	95
fisher	GO:0006826	iron ion transport	19/3205	53/11434	0.132862	0.572174	0.384821	1785/286133/3077/4891/51382/523/525/528/529/533/537/57348/7037/79689/8724/90423/9230/94081/9550	19	53
fisher	GO:0006501	C-terminal protein lipidation	3205-11-01	28/11434	0.133043	0.572174	0.384821	10026/10533/51604/5277/5281/84720/84938/8733/8818/9474/9488	11	28
fisher	GO:0006505	GPI anchor metabolic process	3205-11-01	28/11434	0.133043	0.572174	0.384821	10026/29880/51604/5277/5281/65258/84720/84992/8733/8818/9488	11	28
fisher	GO:0019068	virion assembly	3205-11-01	28/11434	0.133043	0.572174	0.384821	10015/11267/128866/1656/29082/5045/5091/51510/7311/7314/79720	11	28
fisher	GO:0033865	nucleoside bisphosphate metabolic process	3205-11-01	28/11434	0.133043	0.572174	0.384821	11332/1836/27284/374659/47/51000/6799/6817/6820/80025/80347	11	28
fisher	GO:0033875	ribonucleoside bisphosphate metabolic process	3205-11-01	28/11434	0.133043	0.572174	0.384821	11332/1836/27284/374659/47/51000/6799/6817/6820/80025/80347	11	28
fisher	GO:0034032	purine nucleoside bisphosphate metabolic process	3205-11-01	28/11434	0.133043	0.572174	0.384821	11332/1836/27284/374659/47/51000/6799/6817/6820/80025/80347	11	28
fisher	GO:2000142	regulation of DNA-templated transcription, initiation	3205-11-01	28/11434	0.133043	0.572174	0.384821	196/3394/4286/55729/55832/5701/5706/6722/7067/7291/8061	11	28
fisher	GO:0002675	positive regulation of acute inflammatory response	3205-10-01	25/11434	0.134284	0.572174	0.384821	1268/2161/2867/3553/3572/5294/5743/6352/7124/8600	10	25
fisher	GO:0033198	response to ATP	3205-10-01	25/11434	0.134284	0.572174	0.384821	3553/444/5027/5032/54434/5743/64805/6647/7184/834	10	25
fisher	GO:0060706	cell differentiation involved in embryonic placenta development	3205-10-01	25/11434	0.134284	0.572174	0.384821	10049/10653/10733/2709/4188/430/6789/8320/841/8521	10	25
fisher	GO:0070979	protein K11-linked ubiquitination	3205-10-01	25/11434	0.134284	0.572174	0.384821	10477/246184/29089/51434/51619/7319/7320/7328/7332/996	10	25
fisher	GO:0009110	vitamin biosynthetic process	3205-09-01	22/11434	0.134805	0.572174	0.384821	120227/1593/2672/326625/3553/7124/7421/9104/9446	9	22
fisher	GO:0032527	protein exit from endoplasmic reticulum	3205-09-01	22/11434	0.134805	0.572174	0.384821	10134/10952/10956/55754/6400/7184/79139/84236/84447	9	22
fisher	GO:0042168	heme metabolic process	3205-09-01	22/11434	0.134805	0.572174	0.384821	211/212/2395/3145/3162/4779/4891/644/93974	9	22
fisher	GO:0045652	regulation of megakaryocyte differentiation	3205-09-01	22/11434	0.134805	0.572174	0.384821	121504/2624/3276/7564/8360/8362/8364/8365/8367	9	22
fisher	GO:0046839	phospholipid dephosphorylation	3205-09-01	22/11434	0.134805	0.572174	0.384821	22908/3633/3635/4534/55529/56623/8613/8776/8898	9	22
fisher	GO:0050856	regulation of T cell receptor signaling pathway	3205-09-01	22/11434	0.134805	0.572174	0.384821	1997/26191/29085/3783/3932/53347/56940/5777/8915	9	22
fisher	GO:0051354	negative regulation of oxidoreductase activity	3205-09-01	22/11434	0.134805	0.572174	0.384821	10013/1268/2672/3001/3240/3596/493/51070/55217	9	22
fisher	GO:0051953	negative regulation of amine transport	3205-09-01	22/11434	0.134805	0.572174	0.384821	1268/1394/151/152/3553/3557/3952/5742/64805	9	22
fisher	GO:0098586	cellular response to virus	3205-09-01	22/11434	0.134805	0.572174	0.384821	10018/23369/330/3965/56829/572/598/708/7105	9	22
fisher	GO:2000144	positive regulation of DNA-templated transcription, initiation	3205-09-01	22/11434	0.134805	0.572174	0.384821	196/3394/4286/55832/5701/5706/6722/7291/8061	9	22
fisher	400253	Circadian Clock	12/1536	29/5082	0.134558	0.572174	0.473283	1454/9572/7314/9575/8864/406/1628/1374/8945/551/8204/7311	12	29
fisher	hsa05152	Tuberculosis	57/1579	165/5210	0.132318	0.572174	0.808517	5993/51561/6772/3684/1263/2215/4261/3654/7099/6850/3716/3586/7043/7124/820/3112/3689/387/841/5595/8915/6714/1378/7421/7097/572/3553/3929/5532/4615/1520/51135/5894/2209/3606/10000/533/843/3459/26253/10333/3113/5869/581/537/3445/3460/23365/929/3122/5289/5601/54106/3118/2212/5868/64581	57	165
fisher	GO:0070542	response to fatty acid	23/3205	66/11434	0.136467	0.577977	0.387896	1374/1490/1646/1869/1906/2778/2796/2867/3553/4830/5031/51141/5166/572/5729/5732/5742/5743/65985/6602/7292/847/9370	23	66
fisher	GO:2001238	positive regulation of extrinsic apoptotic signaling pathway	18/3205	50/11434	0.136473	0.577977	0.387896	11124/1613/29108/467/50486/5062/5371/5519/581/6789/7057/7227/841/864/8692/8742/8743/8915	18	50
fisher	hsa00052	Galactose metabolism	12/1579	29/5210	0.136768	0.578586	0.815806	8972/3101/130589/3098/92579/2645/2584/80201/8704/3099/2720/5213	12	29
fisher	GO:0010332	response to gamma radiation	17/3205	47/11434	0.140153	0.590546	0.395283	11011/11200/1410/1535/1583/2002/2177/2547/2876/3553/4221/5371/5423/581/598/7520/85453	17	47
fisher	GO:0033619	membrane protein proteolysis	17/3205	47/11434	0.140153	0.590546	0.395283	102/1512/3553/3586/4627/5027/5045/5663/5664/5774/7076/7124/7133/84236/84888/8728/9476	17	47
fisher	GO:0006119	oxidative phosphorylation	22/3205	63/11434	0.140518	0.590546	0.395283	11315/1738/2395/4656/4694/4696/4697/4704/4705/4708/4711/4712/4713/4716/4717/4724/51103/513/538/627/7381/9512	22	63
fisher	GO:0006885	regulation of pH	22/3205	63/11434	0.140518	0.590546	0.395283	10479/116369/1182/1203/1836/1906/1910/23315/356/506/5166/525/533/537/551/5538/6521/6522/653519/6548/760/9497	22	63
fisher	GO:0015918	sterol transport	22/3205	63/11434	0.140518	0.590546	0.395283	10062/1056/10948/114879/19/24/3931/3949/3952/3990/5007/5244/55937/6342/64240/64801/6646/6770/7376/8435/9370/949	22	63
fisher	GO:0034162	toll-like receptor 9 signaling pathway	22/3205	63/11434	0.140518	0.590546	0.395283	2002/30849/3654/4615/466/51135/51284/51311/5289/54106/5595/5598/5601/5606/57162/6196/6885/7311/7314/7334/9252/9261	22	63
fisher	GO:0016050	vesicle organization	55/3205	172/11434	0.141409	0.592299	0.396832	10015/10228/10282/10972/10981/11267/1130/1175/1182/128866/19/2060/27072/2773/29082/29916/301/372/399687/399979/4033/5027/51510/51617/5286/55014/5584/56681/6385/64601/6504/6616/7110/7405/79156/79720/83547/84062/8417/8618/8675/8723/8724/8773/8943/9217/9218/9341/9342/9392/947/9527/9632/9765/9882	55	172
fisher	GO:0042451	purine nucleoside biosynthetic process	26/3205	76/11434	0.141553	0.592299	0.396832	10632/11332/158/1836/203/204/226/262/27430/29922/30968/4830/4832/4833/4907/506/50808/51000/513/51422/51816/5631/5634/80025/80347/9551	26	76
fisher	GO:0046129	purine ribonucleoside biosynthetic process	26/3205	76/11434	0.141553	0.592299	0.396832	10632/11332/158/1836/203/204/226/262/27430/29922/30968/4830/4832/4833/4907/506/50808/51000/513/51422/51816/5631/5634/80025/80347/9551	26	76
fisher	GO:2001252	positive regulation of chromosome organization	26/3205	76/11434	0.141553	0.592299	0.396832	1025/1616/170506/2067/22823/22938/23168/25942/3553/3670/3720/4674/5081/50943/5371/546/54623/5595/6421/6886/7334/80351/8473/8678/8726/9252	26	76
fisher	GO:0002366	leukocyte activation involved in immune response	52/3205	162/11434	0.141963	0.592723	0.397303	10538/10814/117157/1394/148022/1524/2067/2150/2206/2242/246778/25/2624/26253/29108/3162/3445/3586/3596/3683/3929/3936/3965/4542/4683/50943/51176/51561/5293/5294/538/5663/5664/5914/64218/6778/6814/6850/7099/7292/7462/80762/8320/8723/8773/8993/9025/9156/940/9466/958/959	52	162
fisher	GO:0007584	response to nutrient	52/3205	162/11434	0.141963	0.592723	0.397303	1030/1268/158/1583/178/191/2029/2067/2182/2281/22938/2350/240/249/2876/2934/3141/3145/3157/3162/3485/3553/3952/4049/4056/411/4255/490/5447/5743/5764/627/632/6352/64240/6569/65985/6678/6696/6722/6770/7037/7048/717/7298/7352/7421/847/8473/8942/916/9370	52	162
fisher	GO:1901991	negative regulation of mitotic cell cycle phase transition	43/3205	132/11434	0.14222	0.59315	0.397683	10106/1026/1030/1263/246184/25949/29933/3275/3364/4361/4683/51434/51499/5371/5527/5683/5684/5685/5694/5695/5698/5699/5701/5706/5709/5714/5715/5716/5718/5721/699/7311/7314/7756/79027/8091/835/8738/9184/9491/9861/991/996	43	132
fisher	GO:0090068	positive regulation of cell cycle process	63/3205	199/11434	0.142636	0.59424	0.398506	1019/1026/10733/115426/134353/1490/1906/199/2069/23476/25942/29127/29766/301/3398/351/3553/387/4656/5087/51176/51499/5371/546/5527/55920/5683/5684/5685/5694/5695/5698/5699/5701/5706/5709/5714/5715/5716/5718/5721/5889/5962/6421/6604/6683/7311/7314/7320/7564/8091/8317/835/8450/84967/8558/8678/8738/8766/940/9491/9861/9928	63	199
fisher	GO:0008584	male gonad development	33/3205	99/11434	0.143244	0.594301	0.399525	10018/10272/10370/10549/132625/1583/2067/22862/23639/2623/30812/3157/3640/4201/4257/4824/50846/546/5568/56311/581/5872/5914/598/599/666/6716/6770/7110/7490/7812/8031/8894	33	99
fisher	GO:0046546	development of primary male sexual characteristics	33/3205	99/11434	0.143244	0.594301	0.399525	10018/10272/10370/10549/132625/1583/2067/22862/23639/2623/30812/3157/3640/4201/4257/4824/50846/546/5568/56311/581/5872/5914/598/599/666/6716/6770/7110/7490/7812/8031/8894	33	99
fisher	GO:0006956	complement activation	16/3205	44/11434	0.14389	0.594301	0.399627	11326/1378/1604/2219/2220/3848/5245/5627/708/710/714/717/722/725/731/966	16	44
fisher	GO:0032272	negative regulation of protein polymerization	16/3205	44/11434	0.14389	0.594301	0.399627	10677/136319/22919/2934/29765/29766/57731/585/5962/6708/6710/6711/6712/8195/832/91663	16	44
fisher	GO:0032418	lysosome localization	16/3205	44/11434	0.14389	0.594301	0.399627	10013/10814/1394/2206/2242/2624/3162/3596/3965/5293/5294/54664/6850/7462/8723/8773	16	44
fisher	GO:0060711	labyrinthine layer development	16/3205	44/11434	0.14389	0.594301	0.399627	10049/10653/23054/26259/2709/3586/3676/3726/51176/51294/5333/6692/8202/841/84870/8521	16	44
fisher	GO:2000756	regulation of peptidyl-lysine acetylation	16/3205	44/11434	0.14389	0.594301	0.399627	10533/1111/25942/2624/3553/3670/4488/4674/50943/5595/6688/6879/7291/90780/9252/9474	16	44
fisher	hsa04620	Toll-like receptor signaling pathway	35/1579	98/5210	0.14378	0.594301	0.820474	6772/51311/6885/3654/7099/7124/841/5595/5606/7097/3553/51284/3929/4615/5294/51135/23533/148022/6352/414062/10000/1513/10333/5296/3445/929/5290/6696/9641/5293/5601/54106/958/23643/5605	35	98
fisher	GO:1903311	regulation of mRNA metabolic process	21/3205	60/11434	0.144709	0.59687	0.401223	10181/1025/10262/10284/123169/22938/22985/26986/27339/4154/54623/56829/5725/6829/708/7538/79048/8106/87178/9337/9939	21	60
fisher	193704	p75 NTR receptor-mediated signalling	29/1536	80/5082	0.144823	0.59687	0.506303	27018/9500/3654/27237/5584/23370/9138/835/7314/387/121512/5664/393/4168/572/4615/9459/8997/50649/7531/10276/23421/23365/84033/8878/57142/3065/7311/10018	29	80
fisher	GO:0002495	antigen processing and presentation of peptide antigen via MHC class II	25/3205	73/11434	0.145898	0.600654	0.403495	10120/10540/11258/1175/1211/140735/1510/1520/1639/1778/1785/22920/29108/29127/3112/3113/3118/3122/51164/5641/6712/83547/8722/8905/9632	25	73
fisher	GO:0051384	response to glucocorticoid	45/3205	139/11434	0.1466	0.602898	0.404754	10076/10081/1026/133522/1583/178/1906/199/229/23205/2354/249/2908/301/3145/3176/3485/3553/3557/358/3586/3670/3845/3931/490/572/5730/5742/5743/581/632/6352/6678/6770/687/7083/7124/7298/7332/7349/7352/790/8061/84676/9370	45	139
fisher	977225	Amyloids	18/1536	47/5082	0.146836	0.603223	0.510248	7045/351/8362/121504/6288/7276/2934/3021/4878/8367/8360/2243/325/4057/8365/4069/4240/8364	18	47
fisher	GO:1901342	regulation of vasculature development	59/3205	186/11434	0.147656	0.603418	0.405999	10016/10266/10553/10800/10911/11061/116844/1512/1524/154796/2013/2041/2064/2246/23166/239/2624/2833/28996/3082/3162/3202/3315/3553/356/358/3670/3848/4855/51129/5140/51666/5371/55109/55333/55662/5598/5607/5743/5797/6093/6237/6352/64218/6672/6678/6772/7010/7048/7057/7128/728/7291/7490/861/8742/92140/947/9723	59	186
fisher	GO:0035176	social behavior	15/3205	41/11434	0.14767	0.603418	0.405999	1979/23230/26047/2902/310/3553/3845/5021/551/5532/585/7349/8195/9378/94235	15	41
fisher	GO:0046635	positive regulation of alpha-beta T cell activation	15/3205	41/11434	0.14767	0.603418	0.405999	1604/3105/3133/3606/3965/50943/51561/5914/6850/7048/7292/79576/8943/916/940	15	41
fisher	GO:0051703	intraspecies interaction between organisms	15/3205	41/11434	0.14767	0.603418	0.405999	1979/23230/26047/2902/310/3553/3845/5021/551/5532/585/7349/8195/9378/94235	15	41
fisher	hsa04672	Intestinal immune network for IgA production	16/1579	41/5210	0.147409	0.603418	0.820474	940/3586/959/3112/3695/10803/10673/3113/29851/9020/608/23495/3122/3676/958/3118	16	41
fisher	427413	NoRC negatively regulates rRNA expression	22/1536	59/5082	0.148045	0.604307	0.511369	2968/8362/30834/121504/10284/25942/2068/3021/9014/8367/902/7343/8360/5440/4331/8365/29115/9015/8932/3065/8364/1022	22	59
fisher	GO:0034111	negative regulation of homotypic cell-cell adhesion	28/3205	83/11434	0.149657	0.608913	0.40989	10288/10385/11146/11326/1493/2064/2302/239/26191/26279/2796/3077/339390/3559/3586/3902/3965/50943/54900/5573/56940/57162/5777/5962/6441/7292/79626/80762	28	83
fisher	GO:0043648	dicarboxylic acid metabolic process	28/3205	83/11434	0.149657	0.608913	0.40989	10588/10873/1583/1738/23475/23498/2571/2678/27165/2729/2746/2752/2806/3034/3417/3420/3421/4190/4552/471/51166/5832/58510/6716/6770/6776/8803/8942	28	83
fisher	GO:0060491	regulation of cell projection assembly	28/3205	83/11434	0.149657	0.608913	0.40989	10109/10163/115704/1785/2150/23603/2823/4070/5027/51466/5337/54434/54869/54961/55920/585/5868/5898/5962/6714/6722/7043/79734/832/83715/9378/9474/9742	28	83
fisher	hsa05150	Staphylococcus aureus infection	18/1579	47/5210	0.149808	0.608913	0.820474	714/3684/2215/6403/728/3586/3683/717/3112/3689/2204/2209/3113/5724/3122/3118/3858/2212	18	47
fisher	GO:0034340	response to type I interferon	24/3205	70/11434	0.150411	0.609214	0.41078	103/10581/25939/2634/3105/3106/3133/3394/3429/3430/3445/3660/3664/3716/4600/4938/5770/5777/6672/6772/684/7297/81030/8519	24	70
fisher	GO:0060337	type I interferon signaling pathway	24/3205	70/11434	0.150411	0.609214	0.41078	103/10581/25939/2634/3105/3106/3133/3394/3429/3430/3445/3660/3664/3716/4600/4938/5770/5777/6672/6772/684/7297/81030/8519	24	70
fisher	GO:0071357	cellular response to type I interferon	24/3205	70/11434	0.150411	0.609214	0.41078	103/10581/25939/2634/3105/3106/3133/3394/3429/3430/3445/3660/3664/3716/4600/4938/5770/5777/6672/6772/684/7297/81030/8519	24	70
fisher	GO:0050731	positive regulation of peptidyl-tyrosine phosphorylation	44/3205	136/11434	0.150927	0.609214	0.410936	10006/100133941/10507/1436/1464/151/152/1856/2069/23394/23568/25/2534/2623/284/3059/3082/3084/3572/3596/3606/3670/3678/3690/3932/3952/4908/5062/51561/5649/5770/6352/6714/6850/83639/8613/8784/8829/916/920/9370/958/960/975	44	136
fisher	GO:0002762	negative regulation of myeloid leukocyte differentiation	14/3205	38/11434	0.15147	0.609214	0.410936	10272/11006/2624/325/3635/4057/4830/5914/7099/714/861/8821/9290/9370	14	38
fisher	GO:0030032	lamellipodium assembly	14/3205	38/11434	0.15147	0.609214	0.410936	10109/10163/10810/1785/22885/29780/3983/50649/54434/54961/5800/5829/832/9459	14	38
fisher	GO:0071398	cellular response to fatty acid	14/3205	38/11434	0.15147	0.609214	0.410936	1374/1646/1869/1906/2778/2867/3553/4830/5031/5166/5729/5732/6602/7292	14	38
fisher	GO:1901264	carbohydrate derivative transport	14/3205	38/11434	0.15147	0.609214	0.410936	11046/115286/2030/23443/26503/2705/29957/3929/55032/55315/7355/91869/92579/949	14	38
fisher	GO:2000378	negative regulation of reactive oxygen species metabolic process	14/3205	38/11434	0.15147	0.609214	0.410936	10013/1410/3099/3240/3586/4314/493/4988/54/7020/8678/9104/947/9474	14	38
fisher	hsa04210	Apoptosis	42/1579	120/5210	0.151335	0.609214	0.820474	356/3845/598/8793/8794/1522/5551/835/3002/1521/7124/1647/8722/841/5595/1512/572/1616/1520/5294/5894/23533/10000/27113/1519/468/1676/1513/8743/843/5296/330/581/9020/839/1508/5290/5293/5601/6708/5605/10018	42	120
fisher	GO:0002260	lymphocyte homeostasis	19/3205	54/11434	0.15353	0.614556	0.415495	10018/10673/23495/25/29985/3559/3965/5027/50943/5293/5532/57678/581/608/6708/6776/7128/8740/8915	19	54
fisher	GO:0002824	positive regulation of adaptive immune response based on somatic recombination of immune receptors built from immunoglobulin superfamily domains	19/3205	54/11434	0.15353	0.614556	0.415495	10666/10673/2208/3105/3106/3133/3553/4049/5027/50943/51561/6778/6885/7124/7292/8417/940/9466/958	19	54
fisher	GO:0006888	ER to Golgi vesicle-mediated transport	19/3205	54/11434	0.15353	0.614556	0.415495	10134/10282/10483/10972/2801/29097/53407/55014/56681/57120/57222/65258/6683/81562/83548/9217/9218/9527/9632	19	54
fisher	GO:0046209	nitric oxide metabolic process	23/3205	67/11434	0.155101	0.614556	0.415647	10434/148022/1785/1906/199/23564/3043/3553/3586/384/493/4988/51070/54/5447/5601/5743/6697/7097/7099/7124/9104/947	23	67
fisher	GO:0002637	regulation of immunoglobulin production	13/3205	35/11434	0.155258	0.614556	0.415647	3133/3586/3596/50943/6778/7124/7292/80762/940/9466/951/958/959	13	35
fisher	GO:0003009	skeletal muscle contraction	13/3205	35/11434	0.155258	0.614556	0.415647	1140/1145/1756/246329/4151/4621/51761/7125/7134/7136/7140/92241/9446	13	35
fisher	GO:0006336	DNA replication-independent nucleosome assembly	13/3205	35/11434	0.155258	0.614556	0.415647	1058/11339/121504/23421/3021/546/5931/8360/8362/8364/8365/8367/8607	13	35
fisher	GO:0032613	interleukin-10 production	13/3205	35/11434	0.155258	0.614556	0.415647	11334/2150/29108/3965/50943/51561/54106/5553/7097/7099/7292/8288/947	13	35
fisher	GO:0032651	regulation of interleukin-1 beta production	13/3205	35/11434	0.155258	0.614556	0.415647	22900/29108/2950/3315/3428/3670/3965/5027/5371/54/7128/834/9447	13	35
fisher	GO:0034724	DNA replication-independent nucleosome organization	13/3205	35/11434	0.155258	0.614556	0.415647	1058/11339/121504/23421/3021/546/5931/8360/8362/8364/8365/8367/8607	13	35
fisher	GO:0045429	positive regulation of nitric oxide biosynthetic process	13/3205	35/11434	0.155258	0.614556	0.415647	148022/1785/1906/199/23564/3043/3553/4988/5601/5743/7097/7099/7124	13	35
fisher	GO:0045777	positive regulation of blood pressure	13/3205	35/11434	0.155258	0.614556	0.415647	10911/1268/128/146/148/1535/3398/4688/5021/5144/551/7168/9370	13	35
fisher	GO:1903146	regulation of mitophagy	13/3205	35/11434	0.155258	0.614556	0.415647	10533/11128/11315/1513/2931/3098/3099/81631/84128/86/8607/8678/9474	13	35
fisher	GO:1904407	positive regulation of nitric oxide metabolic process	13/3205	35/11434	0.155258	0.614556	0.415647	148022/1785/1906/199/23564/3043/3553/4988/5601/5743/7097/7099/7124	13	35
fisher	GO:0048469	cell maturation	40/3205	123/11434	0.155361	0.614556	0.415647	1026/10365/11144/11334/116369/1203/1738/1910/2038/2046/2068/2069/26047/2624/26468/2932/3050/30812/3202/3398/342035/347732/351/3640/4929/5354/54738/57731/5991/6196/6886/695/7298/8578/860/861/864/9855/9897/9928	40	123
fisher	hsa04120	Ubiquitin mediated proteolysis	40/1579	114/5210	0.153925	0.614556	0.820474	8065/22954/9690/55958/27339/7320/10477/26232/991/84447/9978/26091/10075/51434/11060/7328/996/5371/10401/10055/11059/7319/8554/9354/55120/148581/9616/7329/246184/1161/7334/23759/8450/8945/330/6502/51619/326/26259/7332	40	114
fisher	GO:0006479	protein methylation	30/3205	90/11434	0.156983	0.619696	0.417603	10498/115294/22823/22938/23168/23463/23512/30827/3275/3276/3720/4221/5081/5110/54093/54496/54623/55251/5929/6304/6628/6839/7799/83852/8473/84787/8726/90780/9555/9869	30	90
fisher	GO:0008213	protein alkylation	30/3205	90/11434	0.156983	0.619696	0.417603	10498/115294/22823/22938/23168/23463/23512/30827/3275/3276/3720/4221/5081/5110/54093/54496/54623/55251/5929/6304/6628/6839/7799/83852/8473/84787/8726/90780/9555/9869	30	90
fisher	GO:1901983	regulation of protein acetylation	18/3205	51/11434	0.15817	0.620819	0.41978	10533/1111/11315/25942/2624/3553/3670/4488/4674/50943/5595/6688/6879/7291/8536/90780/9252/9474	18	51
fisher	GO:0001659	temperature homeostasis	3205-12-01	32/11434	0.158988	0.620819	0.41978	1149/1268/1910/2876/3553/3557/4923/5743/6352/7124/8600/9572	12	32
fisher	GO:0002437	inflammatory response to antigenic stimulus	3205-12-01	32/11434	0.158988	0.620819	0.41978	1268/191/2876/3553/3557/3559/3568/3586/4049/624/7124/940	12	32
fisher	GO:0006308	DNA catabolic process	3205-12-01	32/11434	0.158988	0.620819	0.41978	1149/1676/1773/1775/1776/1777/22803/23626/3836/581/84893/9104	12	32
fisher	GO:0033003	regulation of mast cell activation	3205-12-01	32/11434	0.158988	0.620819	0.41978	10666/1268/1394/2206/2242/3162/3596/3965/5359/5791/6850/8723	12	32
fisher	GO:0050832	defense response to fungus	3205-12-01	32/11434	0.158988	0.620819	0.41978	10417/10578/1511/1667/351/4057/4353/4852/5293/6279/6280/820	12	32
fisher	GO:0070534	protein K63-linked ubiquitination	3205-12-01	32/11434	0.158988	0.620819	0.41978	10477/11060/220441/26191/27339/29089/51619/54551/55611/7320/7334/9025	12	32
fisher	GO:0070646	protein modification by small protein removal	26/3205	77/11434	0.159209	0.620819	0.41978	10600/10920/10980/10987/11315/159195/1861/205564/25862/26054/27005/51377/54726/54764/55593/55611/64708/6737/7128/80124/8237/8239/83844/9098/9318/9958	26	77
fisher	GO:1902115	regulation of organelle assembly	26/3205	77/11434	0.159209	0.620819	0.41978	10015/10733/11273/115704/128866/1906/255967/26054/29082/2934/29978/3055/3936/4478/51510/53407/585/5962/6311/6385/6714/7124/79734/9474/9638/9742	26	77
fisher	GO:1903038	negative regulation of leukocyte cell-cell adhesion	26/3205	77/11434	0.159209	0.620819	0.41978	10288/10385/11146/11326/1493/2064/2302/26191/26279/2796/3077/339390/3559/3586/3902/3965/50943/54900/5573/56940/57162/5777/6441/7292/79626/80762	26	77
fisher	3299685	Detoxification of Reactive Oxygen Species	10/1536	24/5082	0.15818	0.620819	0.539785	10587/5052/2950/2876/475/847/2878/6647/7296/538	10	24
fisher	5358351	Signaling by Hedgehog	33/1536	93/5082	0.158392	0.620819	0.539785	5573/5706/8405/9861/84447/5715/9978/7314/5683/5714/5721/5684/9742/5698/5685/55733/50937/2262/9491/2932/6400/5699/5568/5701/5718/8945/10956/5695/5694/5716/8650/5709/7311	33	93
fisher	GO:0034250	positive regulation of cellular amide metabolic process	22/3205	64/11434	0.159979	0.623186	0.421132	1019/10600/127933/1938/1984/2064/23/23367/26986/343472/4780/5595/5935/6191/6203/6352/65109/7057/708/7124/7349/940	22	64
fisher	GO:0001960	negative regulation of cytokine-mediated signaling pathway	3205-11-01	29/11434	0.162592	0.628133	0.42562	10062/103/11213/2150/2950/3557/3572/6352/7376/7837/9370	11	29
fisher	GO:0009452	7-methylguanosine RNA capping	3205-11-01	29/11434	0.162592	0.628133	0.42562	1022/2068/2968/4331/5430/5431/5432/5440/6829/8732/902	11	29
fisher	GO:0010501	RNA secondary structure unwinding	3205-11-01	29/11434	0.162592	0.628133	0.42562	11269/11325/1656/1662/170506/51202/54606/55308/55794/79009/83479	11	29
fisher	GO:0016486	peptide hormone processing	3205-11-01	29/11434	0.162592	0.628133	0.42562	1081/1359/1511/1522/27344/290/4311/5045/5046/5443/9159	11	29
fisher	GO:0036260	RNA capping	3205-11-01	29/11434	0.162592	0.628133	0.42562	1022/2068/2968/4331/5430/5431/5432/5440/6829/8732/902	11	29
fisher	GO:0042088	T-helper 1 type immune response	3205-11-01	29/11434	0.162592	0.628133	0.42562	10068/10333/246778/3606/51176/51561/64218/6778/7099/7292/9466	11	29
fisher	GO:0042558	pteridine-containing compound metabolic process	3205-11-01	29/11434	0.162592	0.628133	0.42562	10588/10797/200895/2346/2618/4552/471/5860/6472/6697/7298	11	29
fisher	GO:0006310	DNA recombination	50/3205	157/11434	0.162722	0.628133	0.42562	10445/10538/10933/1111/11144/197370/2067/2237/23054/23626/2547/27301/3364/3575/3586/3836/3978/4361/4683/4841/50943/51176/51377/5423/5424/546/56160/5889/5965/5983/6421/6778/6929/7153/7158/7292/7320/7334/7520/7979/80762/8317/86/8607/9025/9156/940/9466/958/959	50	157
fisher	69206	G1/S Transition	30/1536	84/5082	0.162111	0.628133	0.539785	5706/1026/9861/5715/7314/5683/8317/5714/5721/5684/5698/5685/902/9491/5699/5701/5718/1869/6502/4331/4172/5695/7465/5694/5716/7298/5709/7311/1022/4176	30	84
fisher	GO:0008625	extrinsic apoptotic signaling pathway via death domain receptors	25/3205	74/11434	0.164281	0.628623	0.427633	11124/11315/1616/2243/27018/2876/3162/356/467/51202/5664/572/581/5894/64114/6672/6789/7057/7124/7128/7227/841/8738/8743/9812	25	74
fisher	GO:0045638	negative regulation of myeloid cell differentiation	25/3205	74/11434	0.164281	0.628623	0.427633	10272/11006/121504/123169/2624/3202/325/3276/3635/4057/4830/54623/5914/6776/7099/714/8360/8362/8364/8365/8367/861/8821/9290/9370	25	74
fisher	GO:0046939	nucleotide phosphorylation	25/3205	74/11434	0.164281	0.628623	0.427633	2026/203/204/2203/226/229/230/2645/29922/3098/3099/3101/4656/4830/4832/4833/5027/51422/5213/5230/55526/80201/8473/863/957	25	74
fisher	GO:0031032	actomyosin structure organization	38/3205	117/11434	0.164936	0.628623	0.427633	10163/10174/11155/1265/1266/1490/154796/1906/2041/253980/29127/29765/29766/387/399687/4070/4607/4621/4627/51466/5156/54566/54784/5573/57669/585/6093/6385/6548/6714/6722/7168/7273/8195/825/84033/88/9647	38	117
fisher	GO:0000737	DNA catabolic process, endonucleolytic	3205-10-01	26/11434	0.165969	0.628623	0.427633	1149/1676/1773/1775/1776/1777/23626/3836/581/84893	10	26
fisher	GO:0002711	positive regulation of T cell mediated immunity	3205-10-01	26/11434	0.165969	0.628623	0.427633	3105/3106/3133/3553/5027/50943/51561/6885/7292/8417	10	26
fisher	GO:0003341	cilium movement	3205-10-01	26/11434	0.165969	0.628623	0.427633	117144/1767/23639/25809/29922/53340/55582/585/5991/8195	10	26
fisher	GO:0006735	NADH regeneration	3205-10-01	26/11434	0.165969	0.628623	0.427633	2026/226/229/230/2645/3098/3099/3101/5213/5230	10	26
fisher	GO:0016239	positive regulation of macroautophagy	3205-10-01	26/11434	0.165969	0.628623	0.427633	10533/11315/23367/3098/3099/60592/6829/8678/8878/9474	10	26
fisher	GO:0019076	viral release from host cell	3205-10-01	26/11434	0.165969	0.628623	0.427633	11043/11074/128866/22954/5091/5371/6737/79720/9217/9218	10	26
fisher	GO:0050850	positive regulation of calcium-mediated signaling	3205-10-01	26/11434	0.165969	0.628623	0.427633	29995/3084/3094/3683/3897/4761/6548/6850/916/920	10	26
fisher	GO:0061615	glycolytic process through fructose-6-phosphate	3205-10-01	26/11434	0.165969	0.628623	0.427633	2026/226/229/230/2645/3098/3099/3101/5213/5230	10	26
fisher	GO:0061620	glycolytic process through glucose-6-phosphate	3205-10-01	26/11434	0.165969	0.628623	0.427633	2026/226/229/230/2645/3098/3099/3101/5213/5230	10	26
fisher	GO:0061621	canonical glycolysis	3205-10-01	26/11434	0.165969	0.628623	0.427633	2026/226/229/230/2645/3098/3099/3101/5213/5230	10	26
fisher	GO:0061718	glucose catabolic process to pyruvate	3205-10-01	26/11434	0.165969	0.628623	0.427633	2026/226/229/230/2645/3098/3099/3101/5213/5230	10	26
fisher	GO:0071870	cellular response to catecholamine stimulus	3205-10-01	26/11434	0.165969	0.628623	0.427633	1785/25/2778/3557/493/5144/627/6548/6770/9370	10	26
fisher	GO:0098657	import into cell	3205-10-01	26/11434	0.165969	0.628623	0.427633	1317/3077/3676/481/4891/4923/493/6548/79689/8864	10	26
fisher	GO:0002263	cell activation involved in immune response	52/3205	164/11434	0.166182	0.628623	0.427846	10538/10814/117157/1394/148022/1524/2067/2150/2206/2242/246778/25/2624/26253/29108/3162/3445/3586/3596/3683/3929/3936/3965/4542/4683/50943/51176/51561/5293/5294/538/5663/5664/5914/64218/6778/6814/6850/7099/7292/7462/80762/8320/8723/8773/8993/9025/9156/940/9466/958/959	52	164
fisher	GO:0032104	regulation of response to extracellular stimulus	28/3205	84/11434	0.16708	0.628623	0.429148	10533/11128/11315/128866/1513/22938/23367/29082/2931/29937/29978/3098/3099/3952/4852/585/60592/6829/7349/81631/8195/84128/86/8607/8678/8878/9474/9638	28	84
fisher	GO:0032107	regulation of response to nutrient levels	28/3205	84/11434	0.16708	0.628623	0.429148	10533/11128/11315/128866/1513/22938/23367/29082/2931/29937/29978/3098/3099/3952/4852/585/60592/6829/7349/81631/8195/84128/86/8607/8678/8878/9474/9638	28	84
fisher	GO:1904591	positive regulation of protein import	28/3205	84/11434	0.16708	0.628623	0.429148	10913/1601/2316/3059/3553/3606/3728/3836/387/3952/3965/51284/51561/5296/54106/5460/5532/55929/5743/6548/7010/7043/7097/7099/7124/8692/8740/9141	28	84
fisher	GO:0070830	bicellular tight junction assembly	16/3205	45/11434	0.167926	0.628623	0.430758	10207/10266/1365/143098/23562/4641/51208/5584/5872/6093/6722/6801/7124/81/9080/92140	16	45
fisher	GO:0000291	nuclear-transcribed mRNA catabolic process, exonucleolytic	3205-09-01	23/11434	0.168965	0.628623	0.431287	11157/1656/23658/25804/28960/5393/54512/56915/9337	9	23
fisher	GO:0001782	B cell homeostasis	3205-09-01	23/11434	0.168965	0.628623	0.431287	10018/10673/23495/25/50943/5293/581/7128/8915	9	23
fisher	GO:0006760	folic acid-containing compound metabolic process	3205-09-01	23/11434	0.168965	0.628623	0.431287	10588/10797/200895/2346/2618/4552/471/6472/7298	9	23
fisher	GO:0046834	lipid phosphorylation	3205-09-01	23/11434	0.168965	0.628623	0.431287	3612/5286/5287/5289/5290/5293/5294/5296/54928	9	23
fisher	GO:0071295	cellular response to vitamin	3205-09-01	23/11434	0.168965	0.628623	0.431287	22938/2350/3952/4056/490/5764/632/6352/7421	9	23
fisher	GO:0006165	nucleoside diphosphate phosphorylation	24/3205	71/11434	0.169566	0.628623	0.431814	2026/203/2203/226/229/230/2645/29922/3098/3099/3101/4656/4830/4832/4833/5027/51422/5213/5230/55526/80201/8473/863/957	24	71
fisher	GO:0019886	antigen processing and presentation of exogenous peptide antigen via MHC class II	24/3205	71/11434	0.169566	0.628623	0.431814	10120/10540/11258/1175/1211/140735/1510/1520/1639/1778/1785/22920/29127/3112/3113/3118/3122/51164/5641/6712/83547/8722/8905/9632	24	71
fisher	450531	Regulation of mRNA stability by proteins that bind AU-rich elements	28/1536	78/5082	0.164444	0.628623	0.539785	8570/5706/56915/9861/5393/54512/5715/7314/9261/5683/5714/5721/5684/5698/7534/5685/9491/5699/5701/5718/5695/5694/5716/26986/5709/7538/7311/3315	28	78
fisher	176408	Regulation of APC/C activators between G1/S and early anaphase	25/1536	69/5082	0.167597	0.628623	0.539785	5706/991/9861/5715/7314/9184/51434/5683/996/5714/5721/5684/5698/5685/9491/246184/5699/5701/5718/8945/5695/5694/5716/5709/7311	25	69
fisher	68874	M/G1 Transition	23/1536	63/5082	0.169361	0.628623	0.539785	5706/9861/5715/7314/5683/8317/5714/5721/5684/51053/5698/5685/9491/5699/5701/5718/4172/5695/5694/5716/5709/7311/4176	23	63
fisher	69002	DNA Replication Pre-Initiation	23/1536	63/5082	0.169361	0.628623	0.539785	5706/9861/5715/7314/5683/8317/5714/5721/5684/51053/5698/5685/9491/5699/5701/5718/4172/5695/5694/5716/5709/7311/4176	23	63
fisher	167161	HIV Transcription Initiation	14/1536	36/5082	0.169372	0.628623	0.539785	2968/6873/6877/2959/6878/2068/902/5440/4331/5432/2958/5431/5430/1022	14	36
fisher	167162	RNA Polymerase II HIV Promoter Escape	14/1536	36/5082	0.169372	0.628623	0.539785	2968/6873/6877/2959/6878/2068/902/5440/4331/5432/2958/5431/5430/1022	14	36
fisher	429914	Deadenylation-dependent mRNA decay	14/1536	36/5082	0.169372	0.628623	0.539785	56915/23658/5393/54512/28960/255967/1975/9337/1656/1977/25804/4849/26986/11157	14	36
fisher	73776	RNA Polymerase II Promoter Escape	14/1536	36/5082	0.169372	0.628623	0.539785	2968/6873/6877/2959/6878/2068/902/5440/4331/5432/2958/5431/5430/1022	14	36
fisher	73779	RNA Polymerase II Transcription Pre-Initiation And Promoter Opening	14/1536	36/5082	0.169372	0.628623	0.539785	2968/6873/6877/2959/6878/2068/902/5440/4331/5432/2958/5431/5430/1022	14	36
fisher	75953	RNA Polymerase II Transcription Initiation	14/1536	36/5082	0.169372	0.628623	0.539785	2968/6873/6877/2959/6878/2068/902/5440/4331/5432/2958/5431/5430/1022	14	36
fisher	76042	RNA Polymerase II Transcription Initiation And Promoter Clearance	14/1536	36/5082	0.169372	0.628623	0.539785	2968/6873/6877/2959/6878/2068/902/5440/4331/5432/2958/5431/5430/1022	14	36
fisher	hsa00240	Pyrimidine metabolism	28/1579	78/5210	0.168566	0.628623	0.841833	10587/4832/4830/30834/54963/50484/56474/87178/790/51733/10623/957/5440/5432/56655/29922/5424/956/4907/7298/4833/7083/7296/5431/5430/55703/11128/9583	28	78
fisher	GO:0022408	negative regulation of cell-cell adhesion	37/3205	114/11434	0.169993	0.628989	0.432229	10288/10385/10653/11146/11326/1493/2064/2302/239/25/26191/26279/2796/3077/339390/3557/3559/3586/3902/3965/50943/51176/54900/5573/5598/5607/56940/57162/57669/5777/5962/6441/7292/79626/80762/91663/9370	37	114
fisher	GO:0051438	regulation of ubiquitin-protein transferase activity	37/3205	114/11434	0.169993	0.628989	0.432229	10210/11315/246184/25/4092/51434/51438/54165/5663/5683/5684/5685/5694/5695/5698/5699/5701/5706/5709/5714/5715/5716/5718/5721/699/7311/7314/7332/7334/7756/8945/9184/91947/9491/9861/991/996	37	114
fisher	GO:0051279	regulation of release of sequestered calcium ion into cytosol	20/3205	58/11434	0.170342	0.629675	0.432782	10345/1193/1535/1756/2206/2281/25/2833/3596/444/4923/5144/5777/581/623/825/83639/930/9446/9474	20	58
fisher	GO:0009636	response to toxic substance	51/3205	161/11434	0.170918	0.631194	0.433908	10013/1019/10202/1026/11093/11315/140803/1583/196/2052/23428/249/2560/2876/2902/3145/3309/3352/3553/3716/3934/4255/4261/4353/4780/5052/51167/51319/538/5445/5516/5595/5601/581/6352/642/6548/6647/670/6722/6770/7083/7298/7507/841/847/8639/8692/89872/9104/9963	51	161
fisher	400206	Regulation of lipid metabolism by Peroxisome proliferator-activated receptor alpha (PPARalpha)	19/1536	51/5082	0.171551	0.63246	0.540876	10498/51129/6604/211/25942/5244/19/34/23054/50486/1374/2274/6907/3157/1490/11010/8800/7296/9612	19	51
fisher	350562	Regulation of ornithine decarboxylase (ODC)	17/1536	45/5082	0.17159	0.63246	0.540876	5706/9861/5715/5683/5714/5721/5684/5698/5685/9491/5699/5701/5718/5695/5694/5716/5709	17	45
fisher	GO:0010811	positive regulation of cell-substrate adhesion	27/3205	81/11434	0.172444	0.634997	0.437106	10109/10276/10551/10562/1295/1785/2013/2041/2199/2243/2316/246/25975/27185/2932/3675/51144/5764/57669/6093/6385/6696/7010/7057/708/91663/9647	27	81
fisher	GO:0006283	transcription-coupled nucleotide-excision repair	15/3205	42/11434	0.173048	0.635391	0.437622	1022/1161/2067/2068/2073/2968/3978/4331/5424/5430/5431/5432/5440/5983/902	15	42
fisher	GO:0070936	protein K48-linked ubiquitination	15/3205	42/11434	0.173048	0.635391	0.437622	10210/10475/10477/220441/29089/51619/57162/7128/7319/7320/7328/84447/84937/9025/9111	15	42
fisher	GO:0097345	mitochondrial outer membrane permeabilization	15/3205	42/11434	0.173048	0.635391	0.437622	10018/140735/1869/27113/2931/2932/3002/4836/572/581/7531/7532/7534/841/93974	15	42
fisher	hsa04973	Carbohydrate digestion and absorption	15/1579	39/5210	0.173479	0.636367	0.841833	8972/6518/3101/3098/92579/5294/481/23533/10000/80201/5296/279/3099/5290/5293	15	39
fisher	hsa00480	Glutathione metabolism	16/1579	42/5210	0.174313	0.638204	0.841833	9446/2950/2678/50484/51060/2937/290/2876/2878/3417/2729/4257/373156/6611/6723/2952	16	42
fisher	hsa04930	Type II diabetes mellitus	16/1579	42/5210	0.174313	0.638204	0.841833	8835/9370/7124/3101/5595/3098/2645/5294/23533/80201/5296/8660/3099/5290/5293/5601	16	42
fisher	hsa05223	Non-small cell lung cancer	20/1579	54/5210	0.174733	0.639135	0.841833	3845/83593/6789/5915/2272/369/5595/572/5294/5894/1019/23533/2064/10000/5296/1869/5290/5293/1870/5605	20	54
fisher	GO:2001057	reactive nitrogen species metabolic process	23/3205	68/11434	0.175079	0.639772	0.441737	10434/148022/1785/1906/199/23564/3043/3553/3586/384/493/4988/51070/54/5447/5601/5743/6697/7097/7099/7124/9104/947	23	68
fisher	GO:0043112	receptor metabolic process	36/3205	111/11434	0.175241	0.639772	0.441807	10013/10062/10266/10267/144717/1785/1906/22937/284/29116/29978/3065/3084/30849/3202/3586/3690/4908/5045/51510/54894/55333/5641/5663/5770/5868/6311/6850/7124/7405/8678/8898/9230/9341/9370/9572	36	111
fisher	GO:0006906	vesicle fusion	19/3205	55/11434	0.175853	0.64018	0.44233	10228/10282/27072/2773/301/4033/55014/64601/6504/6616/7405/8417/8675/8773/9341/9342/9392/9527/9882	19	55
fisher	GO:0009060	aerobic respiration	19/3205	55/11434	0.175853	0.64018	0.44233	10873/1431/158/1737/1738/2395/3417/3419/3420/3421/4190/55526/7349/7381/80025/847/863/8803/9512	19	55
fisher	GO:0046902	regulation of mitochondrial membrane permeability	19/3205	55/11434	0.175853	0.64018	0.44233	10018/140735/1869/23593/27113/2931/2932/3002/3099/4836/572/581/598/6548/7531/7532/7534/841/93974	19	55
fisher	GO:0030217	T cell differentiation	55/3205	175/11434	0.177309	0.644737	0.444629	10288/10538/1493/1960/2064/2302/246778/25/2529/26191/26253/26279/301/3553/3559/3575/3702/3932/3965/399/50943/51176/51561/5293/53335/538/5532/56603/572/5914/6146/6304/640/64218/6647/6722/6776/6778/6850/6929/7048/7292/7294/79576/8320/84433/860/8876/8943/912/915/916/920/940/944	55	175
fisher	73894	DNA Repair	42/1536	122/5082	0.177441	0.644737	0.55628	2968/4255/7320/2237/7515/29089/9768/2547/2177/9978/6996/7314/2068/5429/7507/4683/2073/9156/27033/7158/902/4595/3978/55120/5423/1161/23583/79661/8450/7508/5440/4331/5432/2067/7520/5424/5983/4361/5431/5430/7311/1022	42	122
fisher	GO:0002279	mast cell activation involved in immune response	14/3205	39/11434	0.17833	0.644914	0.445487	10814/1394/2206/2242/2624/3162/3596/3965/5293/5294/6850/7462/8723/8773	14	39
fisher	GO:0002753	cytoplasmic pattern recognition receptor signaling pathway	14/3205	39/11434	0.17833	0.644914	0.445487	23369/26191/330/3654/56829/6885/708/7099/7105/7128/7311/7314/7334/841	14	39
fisher	GO:0010623	developmental programmed cell death	14/3205	39/11434	0.17833	0.644914	0.445487	10018/1410/1776/3553/356/51176/5371/5519/581/627/6688/7421/835/9497	14	39
fisher	GO:0043303	mast cell degranulation	14/3205	39/11434	0.17833	0.644914	0.445487	10814/1394/2206/2242/2624/3162/3596/3965/5293/5294/6850/7462/8723/8773	14	39
fisher	GO:1903201	regulation of oxidative stress-induced cell death	14/3205	39/11434	0.17833	0.644914	0.445487	10013/11315/2876/3082/3315/4314/468/4780/4841/5598/5831/6421/6647/8876	14	39
fisher	GO:0051053	negative regulation of DNA metabolic process	22/3205	65/11434	0.180834	0.652823	0.450086	10735/11200/1602/1676/2067/3001/3364/4221/4361/50943/51053/5371/55611/60489/6188/64061/7043/7291/80762/8091/9104/9370	22	65
fisher	GO:0010976	positive regulation of neuron projection development	49/3205	155/11434	0.180858	0.652823	0.450086	10300/10507/10677/11141/1268/1756/2242/2281/22902/23373/23394/23499/2534/26259/27185/2803/2889/2932/29993/3082/3675/387/3897/411/466/4830/5029/51761/53335/55754/5584/5605/5649/5663/5753/5764/57699/627/6722/79006/80823/84258/8536/8578/8724/8766/8829/9638/9699	49	155
fisher	GO:0043297	apical junction assembly	18/3205	52/11434	0.181603	0.654898	0.451599	10207/10266/1365/143098/23562/387/4641/51208/5584/5872/6093/6722/6801/7124/81/9080/92140/9231	18	52
fisher	166054	Activated TLR4 signalling	29/1536	82/5082	0.183021	0.659392	0.570672	695/6885/3654/7099/9252/7314/9261/841/5595/5606/7097/4615/51135/148022/2002/7334/5598/10333/6196/330/57162/929/9641/5601/23643/10010/466/7311/5605	29	82
fisher	GO:0044273	sulfur compound catabolic process	13/3205	36/11434	0.18377	0.661467	0.455604	10855/11332/1464/191/23474/2678/2720/3423/411/4552/51380/633/63827	13	36
fisher	76005	Response to elevated platelet cytosolic Ca2+	28/1536	79/5082	0.184652	0.66402	0.572661	351/226/6403/3309/5265/81/7043/2162/2316/5175/7057/5341/3690/3082/6678/710/10487/5627/2153/6814/2243/7076/7273/88/6647/5473/29106/7450	28	79
fisher	GO:0006941	striated muscle contraction	37/3205	115/11434	0.18588	0.667185	0.459101	10021/1140/1145/1193/148/1490/1756/226/2281/246329/2702/384/4092/4151/444/4607/4608/4621/481/4878/5144/51761/5290/5294/5606/5664/6330/6548/7125/7134/7136/7140/7168/7273/7349/92241/9446	37	115
fisher	GO:0043524	negative regulation of neuron apoptotic process	37/3205	115/11434	0.18588	0.667185	0.459101	10525/11315/16/2057/23394/2534/2668/2729/284/28996/2902/3162/3670/4841/4908/4929/5290/538/55074/5538/5584/5641/5663/581/5921/598/6093/627/6647/6770/7043/728/7301/7466/80823/8829/9928	37	115
fisher	GO:0050691	regulation of defense response to virus by host	31/3205	95/11434	0.186311	0.667485	0.45982	10758/1359/139741/2215/22985/25804/25942/29995/3250/4190/481/51000/51561/5166/5371/54432/55116/55120/55173/55254/55343/56829/60489/6628/6629/7128/7311/8736/9447/9513/9688	31	95
fisher	114608	Platelet degranulation	27/1536	76/5082	0.186264	0.667485	0.574571	351/226/6403/3309/5265/81/7043/2162/2316/5175/7057/5341/3690/3082/6678/710/10487/5627/2153/2243/7076/7273/88/6647/5473/29106/7450	27	76
fisher	GO:0030301	cholesterol transport	21/3205	62/11434	0.186851	0.66817	0.460459	10062/1056/10948/114879/19/24/3931/3949/3952/3990/5244/55937/6342/64240/64801/6646/6770/7376/8435/9370/949	21	62
fisher	GO:0032436	positive regulation of proteasomal ubiquitin-dependent protein catabolic process	21/3205	62/11434	0.186851	0.66817	0.460459	10134/1263/144165/1454/1601/26263/2729/2932/29978/4092/4780/55212/55743/5663/5716/6449/6613/8554/863/90637/9604	21	62
fisher	GO:0046889	positive regulation of lipid biosynthetic process	17/3205	49/11434	0.187608	0.66963	0.461631	10062/1389/2246/301/3553/3949/4907/5447/551/5601/5743/58526/7124/7376/9104/949/9572	17	49
fisher	GO:0097581	lamellipodium organization	17/3205	49/11434	0.187608	0.66963	0.461631	10006/10109/10163/10810/1785/22885/23603/29780/3983/50649/54434/54961/5800/5829/6714/832/9459	17	49
fisher	GO:2001236	regulation of extrinsic apoptotic signaling pathway	45/3205	142/11434	0.187792	0.669663	0.461737	11124/11315/1524/1613/2243/2534/2623/2668/2729/2876/29108/2950/3084/3162/3553/356/367/467/50486/5062/5371/5519/5598/5607/5664/581/5894/598/64114/6478/6672/6714/6789/7057/7124/7128/7227/841/864/8692/8742/8743/8829/8915/90	45	142
fisher	GO:0072678	T cell migration	3205-12-01	33/11434	0.189354	0.674606	0.464881	102/199/2833/2838/29108/3676/3695/5293/5294/6352/6364/8740	12	33
fisher	GO:0016571	histone methylation	24/3205	72/11434	0.189968	0.676166	0.465691	10498/22823/22938/23168/23512/30827/3275/3276/3720/4221/5081/54496/54623/5929/6304/6839/7799/83852/8473/84787/8726/90780/9555/9869	24	72
fisher	GO:0042307	positive regulation of protein import into nucleus	27/3205	82/11434	0.191644	0.6815	0.469099	10913/1601/2316/3059/3553/3606/3728/3836/387/3952/3965/51284/51561/5296/54106/5460/5532/55929/5743/6548/7010/7043/7097/7099/7124/8692/8740	27	82
fisher	GO:0001678	cellular glucose homeostasis	30/3205	92/11434	0.192309	0.682599	0.469675	152/1535/2030/2044/2281/25942/2645/29085/3098/3099/3101/3553/3554/4221/4830/5290/5296/5532/572/5894/5903/65985/6722/6770/80201/8473/8660/9230/9378/9572	30	92
fisher	GO:0008037	cell recognition	30/3205	92/11434	0.192309	0.682599	0.469675	10666/10694/117144/1268/140735/2219/2220/22948/26047/347732/351/4240/4345/4692/5016/51294/5175/53340/5551/57142/627/64581/7203/79937/81704/84466/8747/8829/921/949	30	92
fisher	GO:0007162	negative regulation of cell adhesion	57/3205	183/11434	0.193109	0.683139	0.47067	102/10288/10385/10507/10653/11146/11326/1493/2064/2302/23603/239/25/26191/26279/2796/284/3077/339390/3557/3559/3586/3902/3965/397/398/4070/4221/4542/506/50943/51176/5140/54900/5573/55920/5598/5607/56940/57162/57669/5777/5800/5921/5962/6441/6714/7045/7057/7292/79626/80762/81/91663/9370/9404/9723	57	183
fisher	GO:0036498	IRE1-mediated unfolded protein response	20/3205	59/11434	0.193147	0.683139	0.47067	10018/10106/10525/10551/10952/10987/1200/1639/23480/27113/2931/30827/3309/51726/5770/581/64061/6745/7466/84447	20	59
fisher	GO:0090559	regulation of membrane permeability	20/3205	59/11434	0.193147	0.683139	0.47067	10018/140735/1869/23593/27113/2931/2932/3002/3099/3929/4836/572/581/598/6548/7531/7532/7534/841/93974	20	59
fisher	GO:0010508	positive regulation of autophagy	16/3205	46/11434	0.193885	0.683139	0.47107	10533/11040/11315/220441/23367/3098/3099/572/60592/6829/7405/79156/8678/8878/92140/9474	16	46
fisher	GO:0030888	regulation of B cell proliferation	16/3205	46/11434	0.193885	0.683139	0.47107	1026/10673/148022/1493/196/23495/3586/3596/3635/57162/6929/7099/84433/8660/958/975	16	46
fisher	GO:1903513	endoplasmic reticulum to cytosol transport	16/3205	46/11434	0.193885	0.683139	0.47107	10134/10345/10952/10956/1193/1756/2281/444/5144/6261/6400/7184/79139/84236/84447/9446	16	46
fisher	535734	Fatty acid, triacylglycerol, and ketone body metabolism	34/1536	98/5082	0.193387	0.683139	0.583986	1375/10498/5095/23305/51129/6604/1892/64834/211/25942/5244/19/34/51422/23054/2182/8694/51144/10554/50486/38/1374/4594/2274/6907/3157/57678/9663/1490/11010/8800/7296/9612/47	34	98
fisher	909733	Interferon alpha/beta signaling	22/1536	61/5082	0.19381	0.683139	0.583986	6772/684/3716/4600/5777/3394/3105/3660/3430/10581/7297/25939/3664/103/3429/2634/5770/8519/3445/3133/3106/4938	22	61
fisher	GO:0006007	glucose catabolic process	3205-11-01	30/11434	0.195062	0.683828	0.472179	2026/226/229/230/2645/3098/3099/3101/5213/5230/572	11	30
fisher	GO:0045214	sarcomere organization	3205-11-01	30/11434	0.195062	0.683828	0.472179	11155/1906/4607/4621/5573/6722/7168/7273/825/84033/88	11	30
fisher	GO:1900408	negative regulation of cellular response to oxidative stress	3205-11-01	30/11434	0.195062	0.683828	0.472179	11315/2876/3082/3240/3315/468/4780/4841/5598/5831/8876	11	30
fisher	GO:1902883	negative regulation of response to oxidative stress	3205-11-01	30/11434	0.195062	0.683828	0.472179	11315/2876/3082/3240/3315/468/4780/4841/5598/5831/8876	11	30
fisher	975138	TRAF6 mediated induction of NFkB and MAP kinases upon TLR7/8 or 9 activation	21/1536	58/5082	0.19515	0.683828	0.583986	51311/6885/3654/9252/7314/9261/5595/5606/51284/4615/51135/2002/7334/5598/6196/57162/5601/54106/466/7311/5605	21	58
fisher	hsa00563	Glycosylphosphatidylinositol(GPI)-anchor biosynthesis	9/1579	22/5210	0.194846	0.683828	0.89375	5277/9488/84720/5281/51604/8733/84992/8818/10026	9	22
fisher	GO:0006073	cellular glucan metabolic process	23/3205	69/11434	0.196343	0.683844	0.473882	178/2645/27232/2887/2931/2932/2992/3572/51294/51422/5255/5443/5509/5836/7311/7314/7957/83931/8445/8660/8864/8972/9572	23	69
fisher	GO:0044042	glucan metabolic process	23/3205	69/11434	0.196343	0.683844	0.473882	178/2645/27232/2887/2931/2932/2992/3572/51294/51422/5255/5443/5509/5836/7311/7314/7957/83931/8445/8660/8864/8972/9572	23	69
fisher	GO:2001243	negative regulation of intrinsic apoptotic signaling pathway	23/3205	69/11434	0.196343	0.683844	0.473882	10525/10625/11315/22954/2876/3315/4780/4841/50484/51060/51499/5598/5770/598/599/624/6714/7466/83596/84447/8876/9479/960	23	69
fisher	1592230	Mitochondrial biogenesis	10/1536	25/5082	0.195817	0.683844	0.583986	2101/211/5564/51422/23082/3054/133522/51106/5442/506	10	25
fisher	391251	Protein folding	10/1536	25/5082	0.195817	0.683844	0.583986	7411/347733/5204/81027/22948/10471/6902/6905/7203/10694	10	25
fisher	1169408	ISG15 antiviral mechanism	20/1536	55/5082	0.196403	0.683844	0.583986	51191/6772/11097/3716/3839/7314/5595/9688/5495/3841/23165/9883/5903/4927/7334/8672/3836/1977/7311/348995	20	55
fisher	1169410	Antiviral mechanism by IFN-stimulated genes	20/1536	55/5082	0.196403	0.683844	0.583986	51191/6772/11097/3716/3839/7314/5595/9688/5495/3841/23165/9883/5903/4927/7334/8672/3836/1977/7311/348995	20	55
fisher	GO:0008064	regulation of actin polymerization or depolymerization	35/3205	109/11434	0.197629	0.68749	0.476427	10093/10096/10109/10677/10788/133746/136319/2150/246/2764/29108/2934/29765/29766/3055/3059/51466/5341/54434/54551/54961/57731/585/5921/5962/6708/6710/6711/6712/8195/832/83442/88/91663/9535	35	109
fisher	GO:0003073	regulation of systemic arterial blood pressure	26/3205	79/11434	0.197987	0.687685	0.476427	10911/1359/146/148/1511/1522/1535/1906/2013/2150/2702/290/2931/4311/4878/4923/5021/5144/551/5547/5800/585/6196/7168/83988/9424	26	79
fisher	GO:0010927	cellular component assembly involved in morphogenesis	51/3205	163/11434	0.198079	0.687685	0.476427	11155/115704/1756/1767/1906/200728/2068/22858/22885/2302/23136/2316/23187/23639/25809/26160/27185/29765/29766/30845/3983/4607/4621/51382/5156/5314/54903/55081/55212/55582/5573/585/5991/5992/6103/6674/6722/7110/7168/7273/7320/79734/8195/825/84033/88/8898/9342/9474/9480/9742	51	163
fisher	GO:0002230	positive regulation of defense response to virus by host	29/3205	89/11434	0.19856	0.687685	0.476427	10758/1359/139741/2215/22985/25804/25942/29995/3250/4190/481/51000/51561/5166/5371/54432/55116/55120/55173/55254/55343/60489/6628/6629/7311/8736/9447/9513/9688	29	89
fisher	GO:0034764	positive regulation of transmembrane transport	29/3205	89/11434	0.19856	0.687685	0.476427	10008/10345/11315/1520/1756/1785/1804/2745/288/3753/444/481/4878/4923/5027/5174/5649/57620/6271/6548/6569/6786/7349/760/81/88/9104/9141/9446	29	89
fisher	GO:0036503	ERAD pathway	19/3205	56/11434	0.199745	0.687685	0.477181	10134/10952/10956/1861/23753/26232/29978/3309/4780/5701/5706/6400/6449/7184/7466/79139/84236/84447/91445	19	56
fisher	GO:0018208	peptidyl-proline modification	15/3205	43/11434	0.200455	0.687685	0.477181	10450/10491/2280/2281/2287/23398/23759/4820/5033/51303/5303/53938/5903/63943/9360	15	43
fisher	GO:0051353	positive regulation of oxidoreductase activity	15/3205	43/11434	0.200455	0.687685	0.477181	11315/1906/2208/2395/25/2668/3553/3845/538/5447/7124/7421/8074/9104/949	15	43
fisher	GO:1902110	positive regulation of mitochondrial membrane permeability involved in apoptotic process	15/3205	43/11434	0.200455	0.687685	0.477181	10018/140735/1869/27113/2931/2932/3002/4836/572/581/7531/7532/7534/841/93974	15	43
fisher	GO:1902686	mitochondrial outer membrane permeabilization involved in programmed cell death	15/3205	43/11434	0.200455	0.687685	0.477181	10018/140735/1869/27113/2931/2932/3002/4836/572/581/7531/7532/7534/841/93974	15	43
fisher	GO:0001913	T cell mediated cytotoxicity	3205-10-01	27/11434	0.200856	0.687685	0.477181	1512/2013/3105/3106/3133/3575/5027/51561/5532/8417	10	27
fisher	GO:0006099	tricarboxylic acid cycle	3205-10-01	27/11434	0.200856	0.687685	0.477181	1431/1737/1738/3417/3419/3420/3421/4190/55526/8803	10	27
fisher	GO:0043403	skeletal muscle tissue regeneration	3205-10-01	27/11434	0.200856	0.687685	0.477181	136319/2876/301/4656/4666/5081/607/7048/825/9215	10	27
fisher	GO:0071868	cellular response to monoamine stimulus	3205-10-01	27/11434	0.200856	0.687685	0.477181	1785/25/2778/3557/493/5144/627/6548/6770/9370	10	27
fisher	GO:1901021	positive regulation of calcium ion transmembrane transporter activity	3205-10-01	27/11434	0.200856	0.687685	0.477181	10008/10345/444/481/57620/6271/6548/6786/9104/9446	10	27
fisher	GO:1904427	positive regulation of calcium ion transmembrane transport	3205-10-01	27/11434	0.200856	0.687685	0.477181	10008/10345/444/481/57620/6271/6548/6786/9104/9446	10	27
fisher	GO:0071478	cellular response to radiation	40/3205	126/11434	0.200911	0.687685	0.477181	1026/10276/10681/10988/11011/1111/1410/1535/1647/1785/2002/2342/2547/3364/3428/358/4255/4311/4836/51109/51499/5158/5424/5429/5601/5743/581/5883/598/6103/7158/7508/7520/8091/84236/8450/85453/8692/9575/9626	40	126
fisher	109606	Intrinsic Pathway for Apoptosis	13/1536	34/5082	0.200282	0.687685	0.592468	4836/598/3002/841/7532/140735/572/7534/27113/7531/1869/581/10018	13	34
fisher	hsa00020	Citrate cycle (TCA cycle)	11/1579	28/5210	0.200846	0.687685	0.89375	1737/1738/3417/1431/8803/5091/4190/3420/3419/47/3421	11	28
fisher	hsa05143	African trypanosomiasis	12/1579	31/5210	0.202421	0.692237	0.89375	356/3586/7124/3043/7064/8542/3553/4615/3250/3606/54106/2150	12	31
fisher	GO:0045621	positive regulation of lymphocyte differentiation	22/3205	66/11434	0.203018	0.693661	0.481142	10288/1960/2323/286410/3553/3559/3575/3635/3932/3965/50943/51561/572/5914/6776/6850/695/7048/7292/79576/8876/8943	22	66
fisher	hsa05020	Prion diseases	13/1579	34/5210	0.203347	0.694165	0.89375	714/3309/10963/5595/3553/6352/2002/5568/581/731/2534/6647/5605	13	34
fisher	GO:0009063	cellular amino acid catabolic process	31/3205	96/11434	0.20475	0.696229	0.484545	10588/11112/113675/1738/191/23474/23498/23564/2571/2639/2653/27034/27165/2746/275/2752/2806/3034/3067/38/435/4552/493/51166/51380/549/56922/58510/5860/80150/8942	31	96
fisher	GO:0009185	ribonucleoside diphosphate metabolic process	28/3205	86/11434	0.20508	0.696229	0.484899	11164/2026/203/204/2203/226/229/230/2645/3098/3099/3101/4354/4656/5027/50808/51422/5213/5230/53343/55526/572/80201/84433/8473/863/957/9583	28	86
fisher	GO:0042773	ATP synthesis coupled electron transport	18/3205	53/11434	0.20667	0.696229	0.484899	11315/1738/4694/4696/4697/4704/4705/4708/4711/4712/4713/4716/4717/4724/51103/627/7381/9512	18	53
fisher	GO:0042775	mitochondrial ATP synthesis coupled electron transport	18/3205	53/11434	0.20667	0.696229	0.484899	11315/1738/4694/4696/4697/4704/4705/4708/4711/4712/4713/4716/4717/4724/51103/627/7381/9512	18	53
fisher	GO:0043299	leukocyte degranulation	18/3205	53/11434	0.20667	0.696229	0.484899	10814/1394/2150/2206/2242/2624/3055/3162/3596/3965/4542/5293/5294/6814/6850/7462/8723/8773	18	53
fisher	GO:0000726	non-recombinational repair	3205-09-01	24/11434	0.206673	0.696229	0.484899	2547/27339/3978/4361/55183/7405/7520/8091/9025	9	24
fisher	GO:0001773	myeloid dendritic cell activation	3205-09-01	24/11434	0.206673	0.696229	0.484899	10202/10538/2323/29108/3586/5663/6688/7048/951	9	24
fisher	GO:0008038	neuron recognition	3205-09-01	24/11434	0.206673	0.696229	0.484899	1268/140735/26047/351/4692/51294/57142/627/8829	9	24
fisher	GO:0008333	endosome to lysosome transport	3205-09-01	24/11434	0.206673	0.696229	0.484899	22906/27072/4074/4534/51510/64089/64601/83547/9392	9	24
fisher	GO:0021680	cerebellar Purkinje cell layer development	3205-09-01	24/11434	0.206673	0.696229	0.484899	10533/16/3309/372/4669/538/6311/6712/9928	9	24
fisher	GO:0033598	mammary gland epithelial cell proliferation	3205-09-01	24/11434	0.206673	0.696229	0.484899	128239/2876/3202/3398/581/6778/8600/8945/90780	9	24
fisher	GO:0043276	anoikis	3205-09-01	24/11434	0.206673	0.696229	0.484899	1869/23604/3678/51651/5166/5290/598/6714/7088	9	24
fisher	GO:0072666	establishment of protein localization to vacuole	3205-09-01	24/11434	0.206673	0.696229	0.484899	11267/23230/27072/30849/64089/7128/84313/8678/9765	9	24
fisher	69620	Cell Cycle Checkpoints	37/1536	108/5082	0.205697	0.696229	0.603483	1111/5706/1026/991/5883/9861/11200/5715/7314/9184/51434/5683/8317/996/5714/5721/5684/7532/5698/7534/5685/9491/246184/5699/7531/3364/5701/5718/4172/5695/7465/5694/5716/5983/5709/7311/4176	37	108
fisher	69306	DNA Replication	28/1536	80/5082	0.206098	0.696229	0.603483	5706/1026/2237/9861/5715/7314/5683/8317/5714/5721/5684/51053/5698/5685/3978/9491/5699/5701/5718/4172/5695/5694/5424/5716/5983/5709/7311/4176	28	80
fisher	GO:0019432	triglyceride biosynthetic process	14/3205	40/11434	0.207338	0.696635	0.485417	10062/10554/2182/23305/3949/47/51144/57678/64834/7376/8694/9104/949/9663	14	40
fisher	GO:0070059	intrinsic apoptotic signaling pathway in response to endoplasmic reticulum stress	14/3205	40/11434	0.207338	0.696635	0.485417	10018/10525/11315/27113/2932/468/51060/5371/5770/581/7466/837/8405/84447	14	40
fisher	GO:0090303	positive regulation of wound healing	14/3205	40/11434	0.207338	0.696635	0.485417	10855/1839/2161/3640/4780/5068/5341/6280/6403/7048/7057/7099/825/8613	14	40
fisher	GO:0008643	carbohydrate transport	49/3205	157/11434	0.209479	0.70076	0.49008	11046/11097/114882/1389/144195/1906/23165/23443/2645/2887/2931/29803/29988/3098/3099/3101/348995/3553/358/366/4074/4780/4927/51422/5296/54020/5473/55032/55343/55600/5584/56606/5903/6253/6506/6515/6518/6814/7124/7355/84255/8660/89872/91869/92579/9370/9688/9883/9963	49	157
fisher	GO:0006305	DNA alkylation	21/3205	63/11434	0.210017	0.70076	0.490272	121504/122402/2778/2932/3021/4152/4255/4552/5290/54496/546/55729/55929/56165/57459/6688/8360/8362/8364/8365/8367	21	63
fisher	GO:0006306	DNA methylation	21/3205	63/11434	0.210017	0.70076	0.490272	121504/122402/2778/2932/3021/4152/4255/4552/5290/54496/546/55729/55929/56165/57459/6688/8360/8362/8364/8365/8367	21	63
fisher	GO:1904064	positive regulation of cation transmembrane transport	21/3205	63/11434	0.210017	0.70076	0.490272	10008/10345/1520/1756/1785/1804/2745/288/3753/444/481/4878/4923/57620/6271/6548/6786/81/88/9104/9446	21	63
fisher	GO:0000082	G1/S transition of mitotic cell cycle	61/3205	198/11434	0.21125	0.70076	0.490272	10106/1019/1022/1026/1030/11040/1263/128239/134353/1869/1977/199/23476/2672/27134/29933/301/3275/3398/4172/4176/4331/51499/5371/5527/5683/5684/5685/5694/5695/5698/5699/5701/5706/5709/5714/5715/5716/5718/5721/5777/5962/6502/6929/7298/7311/7314/7465/79027/8065/8317/835/8450/84967/8558/8738/90/902/9491/9861/9928	61	198
fisher	GO:0030041	actin filament polymerization	30/3205	93/11434	0.211396	0.70076	0.490272	10093/10096/10109/10677/10788/10810/133746/199/22921/246/29108/2934/29765/29766/3055/3059/51466/54551/57731/585/5921/5962/6708/6710/6711/6712/7454/8195/832/91663	30	93
fisher	GO:1901800	positive regulation of proteasomal protein catabolic process	24/3205	73/11434	0.211553	0.70076	0.490272	10134/114881/1263/144165/1454/1601/26263/2729/2932/29978/4092/4780/55212/55743/5663/5701/5706/5716/6449/6613/8554/863/90637/9604	24	73
fisher	GO:0033273	response to vitamin	27/3205	83/11434	0.211888	0.70076	0.490272	1583/2281/22938/2350/249/2876/2934/3141/3145/3157/3553/3952/4056/4255/490/5743/5764/627/632/6352/6569/6678/6696/7298/7421/847/8942	27	83
fisher	GO:0016054	organic acid catabolic process	56/3205	181/11434	0.212094	0.70076	0.490272	1056/10588/11112/11332/113675/1268/1374/1375/1738/1892/191/23474/23475/23498/23564/2571/2639/2653/27034/27165/2746/275/2752/2806/2990/3034/3067/34/38/3952/3991/435/4552/4594/493/5095/51005/51166/51380/549/55347/56603/56922/58510/5860/5973/6342/6718/7291/80150/80896/8309/8660/8942/9370/9663	56	181
fisher	GO:0046395	carboxylic acid catabolic process	56/3205	181/11434	0.212094	0.70076	0.490272	1056/10588/11112/11332/113675/1268/1374/1375/1738/1892/191/23474/23475/23498/23564/2571/2639/2653/27034/27165/2746/275/2752/2806/2990/3034/3067/34/38/3952/3991/435/4552/4594/493/5095/51005/51166/51380/549/55347/56603/56922/58510/5860/5973/6342/6718/7291/80150/80896/8309/8660/8942/9370/9663	56	181
fisher	GO:0002446	neutrophil mediated immunity	3205-08-01	21/11434	0.212401	0.70076	0.490272	1130/11334/1511/2150/4542/51135/6814/6850	8	21
fisher	GO:0002714	positive regulation of B cell mediated immunity	3205-08-01	21/11434	0.212401	0.70076	0.490272	10666/2208/4049/6778/7124/7292/940/958	8	21
fisher	GO:0002891	positive regulation of immunoglobulin mediated immune response	3205-08-01	21/11434	0.212401	0.70076	0.490272	10666/2208/4049/6778/7124/7292/940/958	8	21
fisher	GO:0030194	positive regulation of blood coagulation	3205-08-01	21/11434	0.212401	0.70076	0.490272	10855/2161/4780/5341/6280/6403/7057/7099	8	21
fisher	GO:0031062	positive regulation of histone methylation	3205-08-01	21/11434	0.212401	0.70076	0.490272	22823/22938/23168/3720/5081/54623/8473/8726	8	21
fisher	GO:0035883	enteroendocrine cell differentiation	3205-08-01	21/11434	0.212401	0.70076	0.490272	2931/2932/406/4221/5080/572/5991/9575	8	21
fisher	GO:0045662	negative regulation of myoblast differentiation	3205-08-01	21/11434	0.212401	0.70076	0.490272	116173/144165/30812/3399/3606/55796/7124/9547	8	21
fisher	GO:0048246	macrophage chemotaxis	3205-08-01	21/11434	0.212401	0.70076	0.490272	1240/1524/1910/6288/6352/6441/7057/728	8	21
fisher	GO:0090329	regulation of DNA-dependent DNA replication	3205-08-01	21/11434	0.212401	0.70076	0.490272	10735/11200/1602/30968/4361/4683/546/8317	8	21
fisher	GO:1900048	positive regulation of hemostasis	3205-08-01	21/11434	0.212401	0.70076	0.490272	10855/2161/4780/5341/6280/6403/7057/7099	8	21
fisher	hsa04722	Neurotrophin signaling pathway	37/1579	108/5210	0.21126	0.70076	0.912522	356/25/53358/3845/27018/9500/3654/4908/9252/9261/387/5595/5664/2889/572/11213/5294/51135/5894/23533/2932/397/10000/5663/7531/468/5607/5598/5296/6196/581/398/627/5290/5293/5601/5605	37	108
fisher	GO:0046034	ATP metabolic process	53/3205	171/11434	0.215269	0.70928	0.494996	10632/11315/1497/1738/2026/203/204/2203/226/229/230/2395/2645/30968/3098/3099/3101/4621/4656/4694/4696/4697/4704/4705/4708/4711/4712/4713/4716/4717/4724/481/5027/506/51103/513/51422/5213/523/5230/525/538/55526/572/627/7381/80201/8473/863/93974/9512/9551/957	53	171
fisher	GO:0030832	regulation of actin filament length	35/3205	110/11434	0.215353	0.70928	0.494996	10093/10096/10109/10677/10788/133746/136319/2150/246/2764/29108/2934/29765/29766/3055/3059/51466/5341/54434/54551/54961/57731/585/5921/5962/6708/6710/6711/6712/8195/832/83442/88/91663/9535	35	110
fisher	GO:0046165	alcohol biosynthetic process	40/3205	127/11434	0.217493	0.715713	0.499564	10390/10654/1103/1119/11315/120227/1583/1593/1717/2224/2246/22937/2672/3157/3553/3612/3930/3931/3952/4047/4923/51141/51422/51477/51478/5341/5447/54928/56994/57153/5724/6342/64801/6647/6770/7124/7421/80736/9453/9663	40	127
fisher	GO:1900182	positive regulation of protein localization to nucleus	29/3205	90/11434	0.218326	0.717837	0.501126	10913/11315/1601/2316/2534/3059/3553/3606/3728/3836/387/3952/3965/51284/51561/5296/54106/5460/5532/55929/5743/6548/7010/7043/7097/7099/7124/8692/8740	29	90
fisher	GO:0002431	Fc receptor mediated stimulatory signaling pathway	23/3205	70/11434	0.218821	0.718218	0.50156	10006/10093/10096/10109/10163/10666/2209/2212/25/2534/26999/3055/4641/5290/5296/5359/5595/63916/6714/6850/7454/8398/917	23	70
fisher	GO:0044728	DNA methylation or demethylation	23/3205	70/11434	0.218821	0.718218	0.50156	121504/122402/200315/2778/2932/3021/4152/4255/4552/5290/54496/546/55729/55929/56165/57459/6688/6996/8360/8362/8364/8365/8367	23	70
fisher	GO:0007229	integrin-mediated signaling pathway	26/3205	80/11434	0.219003	0.718218	0.501627	102/11093/1490/2013/2316/3055/3675/3676/3678/3682/3683/3684/3689/3690/3695/4627/4739/5341/5354/55679/55920/5829/6714/6850/7076/80739	26	80
fisher	GO:0006643	membrane lipid metabolic process	42/3205	134/11434	0.221291	0.722351	0.505648	10026/130367/1455/153642/22901/256435/2581/26301/2720/2760/29880/411/414/427/4668/5027/51604/5277/5281/5337/5538/55852/57704/581/64801/64834/6489/65258/7357/7903/8439/84720/84992/8613/8702/8733/8818/9215/9217/9218/94103/9488	42	134
fisher	GO:0014068	positive regulation of phosphatidylinositol 3-kinase signaling	16/3205	47/11434	0.221618	0.722351	0.505648	10507/2150/2534/284/3059/3082/4824/5156/55615/5649/5777/6352/6403/7010/847/940	16	47
fisher	GO:0032480	negative regulation of type I interferon production	3205-12-01	34/11434	0.222146	0.722351	0.505648	29108/3586/51191/5495/55593/7128/7311/7314/8887/9111/9474/9641	12	34
fisher	GO:0034260	negative regulation of GTPase activity	3205-12-01	34/11434	0.222146	0.722351	0.505648	10253/10788/154796/22914/399/55920/585/5962/6242/8195/8826/9104	12	34
fisher	GO:0042551	neuron maturation	3205-12-01	34/11434	0.222146	0.722351	0.505648	1203/1910/2046/26047/2932/342035/351/4929/54738/57731/8578/9855	12	34
fisher	GO:0045454	cell redox homeostasis	3205-12-01	34/11434	0.222146	0.722351	0.505648	10190/10549/10587/1738/2729/2745/2876/4780/51022/51060/7296/83442	12	34
fisher	GO:0045933	positive regulation of muscle contraction	3205-12-01	34/11434	0.222146	0.722351	0.505648	146/148/1490/1906/3932/4878/5021/5742/5743/6722/7349/9446	12	34
fisher	GO:1900024	regulation of substrate adhesion-dependent cell spreading	3205-12-01	34/11434	0.222146	0.722351	0.505648	10109/10276/10562/1785/2243/2316/23603/4070/55920/708/81/91663	12	34
fisher	168181	Toll Like Receptor 7/8 (TLR7/8) Cascade	21/1536	59/5082	0.221182	0.722351	0.631601	51311/6885/3654/9252/7314/9261/5595/5606/51284/4615/51135/2002/7334/5598/6196/57162/5601/54106/466/7311/5605	21	59
fisher	975155	MyD88 dependent cascade initiated on endosome	21/1536	59/5082	0.221182	0.722351	0.631601	51311/6885/3654/9252/7314/9261/5595/5606/51284/4615/51135/2002/7334/5598/6196/57162/5601/54106/466/7311/5605	21	59
fisher	GO:0034146	toll-like receptor 5 signaling pathway	19/3205	57/11434	0.225095	0.730702	0.510589	2002/3654/4615/466/51135/5595/5598/5601/5606/57162/6196/6885/7128/7311/7314/7334/81793/9252/9261	19	57
fisher	GO:1903310	positive regulation of chromatin modification	19/3205	57/11434	0.225095	0.730702	0.510589	1025/1616/22823/22938/23168/25942/3553/3670/3720/4674/5081/50943/5371/54623/5595/7334/8473/8726/9252	19	57
fisher	GO:0045930	negative regulation of mitotic cell cycle	56/3205	182/11434	0.226258	0.733236	0.512518	10106/1026/1030/10744/1111/11200/1263/246184/25/25949/29933/3275/3364/4361/4683/4824/51434/51499/5371/55055/5527/55743/5683/5684/5685/5694/5695/5698/5699/5701/5706/5709/5714/5715/5716/5718/5721/5774/5883/598/699/7153/7311/7314/7508/7756/79027/8091/835/8738/9184/9232/9491/9861/991/996	56	182
fisher	GO:0050730	regulation of peptidyl-tyrosine phosphorylation	56/3205	182/11434	0.226258	0.733236	0.512518	10006/100133941/10507/11116/116379/1436/1464/151/152/1856/2069/23394/23568/25/2534/2623/284/3059/3082/3084/351/3572/3596/3606/3670/3678/3689/3690/3932/3952/4908/5062/51561/56034/5649/5663/5664/5753/5770/5777/57826/6352/6714/6850/83639/8613/8692/8784/8829/916/920/9370/958/960/975/9961	56	182
fisher	GO:0021700	developmental maturation	58/3205	189/11434	0.228524	0.739954	0.517293	1026/10365/10507/10981/11144/11334/116369/1182/1203/144347/1738/1910/2038/2046/2068/2069/26047/2624/26468/27185/2902/2932/3050/30812/3202/3398/342035/347732/351/3640/372/387/3952/4057/4066/4761/4929/5354/54738/5649/57731/5991/6196/6261/6886/695/7298/8434/8578/860/861/864/8943/9378/9855/9897/991/9928	58	189
fisher	73885	Nucleotide Excision Repair	17/1536	47/5082	0.229206	0.741537	0.631601	2968/2068/7507/2073/902/3978/1161/7508/5440/4331/5432/2067/5424/5983/5431/5430/1022	17	47
fisher	GO:0050879	multicellular organismal movement	15/3205	44/11434	0.229713	0.741925	0.519268	1140/1145/1756/246329/28996/4151/4621/51761/6697/7125/7134/7136/7140/92241/9446	15	44
fisher	GO:0050881	musculoskeletal movement	15/3205	44/11434	0.229713	0.741925	0.519268	1140/1145/1756/246329/28996/4151/4621/51761/6697/7125/7134/7136/7140/92241/9446	15	44
fisher	GO:0043029	T cell homeostasis	3205-11-01	31/11434	0.230126	0.74201	0.519485	10018/29985/3559/3965/5027/50943/5532/57678/581/6776/8740	11	31
fisher	GO:2001259	positive regulation of cation channel activity	3205-11-01	31/11434	0.230126	0.74201	0.519485	10008/10345/1520/444/4878/4923/57620/6271/6786/88/9446	11	31
fisher	GO:0042100	B cell proliferation	24/3205	74/11434	0.234244	0.745311	0.526969	1026/10673/148022/1493/196/23495/25/3445/3575/3586/3596/3635/51176/57162/581/6929/7099/84433/8660/931/958/959/973/975	24	74
fisher	GO:0050818	regulation of coagulation	24/3205	74/11434	0.234244	0.745311	0.526969	10855/1906/2150/2161/2243/239/2811/286133/3848/4780/5055/5156/5341/5627/5663/5664/6280/6403/6850/7057/7099/710/7103/947	24	74
fisher	GO:0002433	immune response-regulating cell surface receptor signaling pathway involved in phagocytosis	21/3205	64/11434	0.234454	0.745311	0.526969	10006/10093/10096/10109/10163/2209/2212/25/2534/26999/3055/4641/5290/5296/5595/63916/6714/6850/7454/8398/917	21	64
fisher	GO:0038096	Fc-gamma receptor signaling pathway involved in phagocytosis	21/3205	64/11434	0.234454	0.745311	0.526969	10006/10093/10096/10109/10163/2209/2212/25/2534/26999/3055/4641/5290/5296/5595/63916/6714/6850/7454/8398/917	21	64
fisher	GO:0016052	carbohydrate catabolic process	40/3205	128/11434	0.234726	0.745311	0.526969	11164/1486/178/2026/2203/226/229/230/2529/2584/2645/2712/2720/27294/2760/279/2931/2990/2992/3098/3099/3101/4656/4668/5027/51422/5213/5230/5255/5509/55347/55526/572/5836/6120/80201/8473/863/8972/957	40	128
fisher	GO:0031330	negative regulation of cellular catabolic process	40/3205	128/11434	0.234726	0.745311	0.526969	10128/10533/11011/11315/1268/128866/1676/2203/2272/246184/26191/26986/2801/29082/2931/3077/3240/3586/4656/493/5045/51434/5294/5371/5598/5663/5774/598/699/7076/7756/79048/863/8898/9104/9184/9491/9638/991/996	40	128
fisher	GO:0009308	amine metabolic process	52/3205	169/11434	0.236288	0.745311	0.529751	10390/1103/1119/112483/11315/23498/262/26279/2639/27284/3067/314/3931/3949/3990/4929/493/51074/51166/5153/538/5683/5684/5685/5694/5695/5698/5699/56994/5701/5706/5709/5714/5715/57153/5716/5718/5721/6611/6723/6799/6817/7166/80736/8398/8639/8942/9056/949/9491/9663/9861	52	169
fisher	GO:0006949	syncytium formation	14/3205	41/11434	0.238278	0.745311	0.530427	2067/2323/2932/4627/4656/4756/50937/6772/831/8521/8536/8740/9149/963	14	41
fisher	GO:0071277	cellular response to calcium ion	14/3205	41/11434	0.238278	0.745311	0.530427	10235/1906/2354/246/27101/27132/29957/3726/3858/444/4761/825/8826/8895	14	41
fisher	GO:0000305	response to oxygen radical	3205-10-01	28/11434	0.23853	0.745311	0.530427	10587/11315/4353/4780/5052/51022/538/6647/7352/9104	10	28
fisher	GO:0010955	negative regulation of protein processing	3205-10-01	28/11434	0.23853	0.745311	0.530427	1378/1604/2734/330/7057/710/722/725/83596/966	10	28
fisher	GO:0045646	regulation of erythrocyte differentiation	3205-10-01	28/11434	0.23853	0.745311	0.530427	2623/2624/3202/3276/3398/3635/6688/6776/6886/7564	10	28
fisher	GO:0046794	transport of virus	3205-10-01	28/11434	0.23853	0.745311	0.530427	2060/3836/3839/684/6993/7311/7314/79139/79720/84321	10	28
fisher	GO:0048024	regulation of mRNA splicing, via spliceosome	3205-10-01	28/11434	0.23853	0.745311	0.530427	10181/10262/10284/22938/22985/27339/4154/5725/708/9939	10	28
fisher	GO:0070423	nucleotide-binding oligomerization domain containing signaling pathway	3205-10-01	28/11434	0.23853	0.745311	0.530427	26191/330/3654/6885/7099/7128/7311/7314/7334/841	10	28
fisher	GO:0071869	response to catecholamine	3205-10-01	28/11434	0.23853	0.745311	0.530427	1785/25/2778/3557/493/5144/627/6548/6770/9370	10	28
fisher	GO:0072665	protein localization to vacuole	3205-10-01	28/11434	0.23853	0.745311	0.530427	11267/23230/27072/30849/64089/7128/84313/8678/975/9765	10	28
fisher	GO:1903202	negative regulation of oxidative stress-induced cell death	3205-10-01	28/11434	0.23853	0.745311	0.530427	11315/2876/3082/3315/468/4780/4841/5598/5831/8876	10	28
fisher	GO:1903318	negative regulation of protein maturation	3205-10-01	28/11434	0.23853	0.745311	0.530427	1378/1604/2734/330/7057/710/722/725/83596/966	10	28
fisher	1638091	Heparan sulfate/heparin (HS-GAG) metabolism	14/1536	38/5082	0.234159	0.745311	0.631601	10855/126792/63827/633/4669/3423/2262/6385/1464/3340/11046/10082/2990/2720	14	38
fisher	189200	Hexose transport	14/1536	38/5082	0.234159	0.745311	0.631601	11097/6518/3101/9688/3098/92579/23165/9883/2645/5903/6515/4927/3099/348995	14	38
fisher	2173782	Binding and Uptake of Ligands by Scavenger Receptors	14/1536	38/5082	0.234159	0.745311	0.631601	10525/949/8685/6288/3240/3043/286133/8542/6678/3250/23166/8578/7184/78989	14	38
fisher	72203	Processing of Capped Intron-Containing Pre-mRNA	26/1536	75/5082	0.234236	0.745311	0.631601	65109/6627/56259/4904/27339/10992/5725/10907/10594/8106/10421/6628/51362/1478/10262/6629/10181/5440/1977/5432/9343/9939/29894/1479/5431/5430	26	75
fisher	2142753	Arachidonic acid metabolism	13/1536	35/5082	0.235413	0.745311	0.631601	5730/2678/5743/239/9261/2876/246/5742/4056/6916/4363/9536/240	13	35
fisher	3214815	HDACs deacetylate histones	13/1536	35/5082	0.235413	0.745311	0.631601	8362/1108/83933/121504/10284/8367/6907/8360/5931/8365/9612/3065/8364	13	35
fisher	109970	Global Genomic NER (GG-NER)	12/1536	32/5082	0.23636	0.745311	0.631601	2968/2068/7507/2073/902/3978/7508/4331/2067/5424/5983/1022	12	32
fisher	390522	Striated Muscle Contraction	12/1536	32/5082	0.23636	0.745311	0.631601	7168/7125/1756/4607/7136/7273/7171/88/7169/4621/7140/7134	12	32
fisher	167238	Pausing and recovery of Tat-mediated HIV elongation	10/1536	26/5082	0.23688	0.745311	0.631601	6749/8178/6924/1025/5440/5432/6829/11198/5431/5430	10	26
fisher	167243	Tat-mediated HIV elongation arrest and recovery	10/1536	26/5082	0.23688	0.745311	0.631601	6749/8178/6924/1025/5440/5432/6829/11198/5431/5430	10	26
fisher	70171	Glycolysis	10/1536	26/5082	0.23688	0.745311	0.631601	5230/229/226/3101/3098/230/2645/2026/3099/5213	10	26
fisher	917977	Transferrin endocytosis and recycling	10/1536	26/5082	0.23688	0.745311	0.631601	51382/528/523/525/533/529/9550/537/90423/7037	10	26
fisher	69231	Cyclin D associated events in G1	11/1536	29/5082	0.236897	0.745311	0.631601	1026/1030/7314/902/1019/1869/6502/4331/1870/7311/1022	11	29
fisher	69236	G1 Phase	11/1536	29/5082	0.236897	0.745311	0.631601	1026/1030/7314/902/1019/1869/6502/4331/1870/7311/1022	11	29
fisher	72163	mRNA Splicing - Major Pathway	25/1536	72/5082	0.237055	0.745311	0.631601	65109/6627/56259/4904/27339/10992/5725/10907/10594/8106/10421/6628/51362/1478/10262/6629/10181/5440/5432/9343/9939/29894/1479/5431/5430	25	72
fisher	72172	mRNA Splicing	25/1536	72/5082	0.237055	0.745311	0.631601	65109/6627/56259/4904/27339/10992/5725/10907/10594/8106/10421/6628/51362/1478/10262/6629/10181/5440/5432/9343/9939/29894/1479/5431/5430	25	72
fisher	hsa05320	Autoimmune thyroid disease	17/1579	47/5210	0.233084	0.745311	0.94642	356/940/5551/3586/959/3002/3112/3105/1081/1493/3113/3445/3133/3106/3122/958/3118	17	47
fisher	hsa00520	Amino sugar and nucleotide sugar metabolism	16/1579	44/5210	0.234776	0.745311	0.94642	7264/80896/5973/91373/3101/3098/2645/51005/132789/2584/80201/64841/5238/55907/3099/51167	16	44
fisher	hsa04978	Mineral absorption	16/1579	44/5210	0.234776	0.745311	0.94642	4489/4494/4502/4496/7421/475/79901/1317/481/55630/4495/490/3162/4891/140803/538	16	44
fisher	hsa03022	Basal transcription factors	12/1579	32/5210	0.239619	0.748101	0.94642	2968/6873/6877/2959/6878/2068/6879/10629/902/4331/2958/1022	12	32
fisher	GO:0051436	negative regulation of ubiquitin-protein ligase activity involved in mitotic cell cycle	26/3205	81/11434	0.241013	0.75116	0.53452	246184/51434/5683/5684/5685/5694/5695/5698/5699/5701/5706/5709/5714/5715/5716/5718/5721/699/7311/7314/7756/9184/9491/9861/991/996	26	81
fisher	GO:0006633	fatty acid biosynthetic process	34/3205	108/11434	0.241186	0.75116	0.53452	10062/11332/1906/22937/23038/239/240/246/2678/301/3990/4056/47/51141/51144/51422/5166/5354/54995/551/5564/5601/5730/5742/5743/58526/6051/6296/64834/6850/6916/7376/9104/9536	34	108
fisher	GO:0045471	response to ethanol	34/3205	108/11434	0.241186	0.75116	0.53452	1268/1394/1508/1571/2534/2796/2806/2902/2904/2934/3359/3553/3596/4255/4988/5423/551/5551/55929/572/6279/6280/632/6352/65985/6647/6678/6688/6770/7298/841/847/929/9370	34	108
fisher	GO:0009247	glycolipid biosynthetic process	17/3205	51/11434	0.24184	0.751979	0.535247	10026/256435/26301/29880/51604/5277/5281/6489/65258/7357/7903/84720/84992/8733/8818/9215/9488	17	51
fisher	GO:1902041	regulation of extrinsic apoptotic signaling pathway via death domain receptors	17/3205	51/11434	0.24184	0.751979	0.535247	11124/11315/2243/2876/3162/356/467/5664/5894/64114/6672/6789/7057/7128/7227/841/8743	17	51
fisher	GO:0000723	telomere maintenance	23/3205	71/11434	0.242422	0.752567	0.535794	121504/170506/2067/2237/23293/2547/3978/4361/4683/5371/5424/546/55183/5983/6672/7520/79991/80351/8360/8362/8364/8365/8367	23	71
fisher	GO:0031100	organ regeneration	23/3205	71/11434	0.242422	0.752567	0.535794	10076/1019/1026/2243/26019/3077/3082/3145/471/4837/51176/5451/5631/5634/5774/7010/7048/728/7298/780/790/831/9104	23	71
fisher	15869	Metabolism of nucleotides	23/1536	66/5082	0.242803	0.75314	0.642472	53343/4830/471/204/1716/2745/50484/11164/2876/847/2618/56474/203/790/51733/55270/158/5198/4907/7298/4833/7083/7296	23	66
fisher	GO:0051592	response to calcium ion	31/3205	98/11434	0.244192	0.75637	0.538998	10016/10235/10628/1906/2243/2354/246/27094/27101/27132/2902/29957/310/311/3726/3779/3858/4331/444/4761/5027/572/6678/6786/7057/7273/825/8604/8826/8895/9536	31	98
fisher	GO:0008361	regulation of cell size	41/3205	132/11434	0.245264	0.75637	0.539885	1019/10505/10507/1182/128239/154796/1785/1906/22902/23038/23394/23499/25/27185/2803/2932/310/343472/3575/358/366/3783/3792/3897/4478/5027/53335/5341/55558/56996/57142/5962/627/6696/6722/7349/7504/8766/8829/89872/9990	41	132
fisher	GO:0002067	glandular epithelial cell differentiation	13/3205	38/11434	0.247367	0.75637	0.539885	10551/2931/2932/3202/3596/406/4221/5080/572/5914/5915/5991/9575	13	38
fisher	GO:0006400	tRNA modification	3205-09-01	25/11434	0.247392	0.75637	0.539885	16/27079/55687/6741/6894/80324/81890/83480/91801	9	25
fisher	GO:0006691	leukotriene metabolic process	3205-09-01	25/11434	0.247392	0.75637	0.539885	239/240/246/2678/4056/4363/6051/6850/9261	9	25
fisher	GO:0030262	apoptotic nuclear changes	3205-09-01	25/11434	0.247392	0.75637	0.539885	1149/1676/1776/1777/22985/23435/3836/581/7153	9	25
fisher	GO:0031648	protein destabilization	3205-09-01	25/11434	0.247392	0.75637	0.539885	1512/29116/2934/55743/6714/6737/79139/79763/8945	9	25
fisher	GO:0032892	positive regulation of organic acid transport	3205-09-01	25/11434	0.247392	0.75637	0.539885	1906/2897/3553/4923/5027/5029/551/5601/8600	9	25
fisher	GO:0045010	actin nucleation	3205-09-01	25/11434	0.247392	0.75637	0.539885	10093/10096/10109/10788/133746/2764/2934/54551/9535	9	25
fisher	GO:0045070	positive regulation of viral genome replication	3205-09-01	25/11434	0.247392	0.75637	0.539885	103/10450/10475/6352/64848/7153/9217/9218/940	9	25
fisher	GO:0046685	response to arsenic-containing substance	3205-09-01	25/11434	0.247392	0.75637	0.539885	1026/2729/3145/3162/467/468/4744/90637/9446	9	25
fisher	GO:0050690	regulation of defense response to virus by virus	3205-09-01	25/11434	0.247392	0.75637	0.539885	1175/2534/3055/3105/3932/5062/8905/920/940	9	25
fisher	GO:0070232	regulation of T cell apoptotic process	3205-09-01	25/11434	0.247392	0.75637	0.539885	10081/27113/3965/5133/56891/57678/6352/81704/841	9	25
fisher	GO:0075733	intracellular transport of virus	3205-09-01	25/11434	0.247392	0.75637	0.539885	3836/3839/684/6993/7311/7314/79139/79720/84321	9	25
fisher	GO:1901222	regulation of NIK/NF-kappaB signaling	3205-09-01	25/11434	0.247392	0.75637	0.539885	10333/10920/26191/3654/6885/7010/7105/81/9770	9	25
fisher	GO:1902583	multi-organism intracellular transport	3205-09-01	25/11434	0.247392	0.75637	0.539885	3836/3839/684/6993/7311/7314/79139/79720/84321	9	25
fisher	2467813	Separation of Sister Chromatids	37/1536	110/5082	0.245177	0.75637	0.645791	5706/55920/25909/991/9861/5715/7314/9184/51434/5683/996/5714/22919/5721/5684/699/5698/5903/54820/5685/9491/55055/246184/5699/5701/5718/1058/5695/10735/55143/5694/5716/23421/5709/7311/348995/9232	37	110
fisher	hsa03015	mRNA surveillance pathway	24/1579	69/5210	0.244727	0.75637	0.94642	5042/65109/5521/10284/10767/26019/8106/8732/55916/5411/22794/23283/1478/22985/5527/23293/9939/5529/5519/29894/1479/26986/55844/5516	24	69
fisher	GO:0051250	negative regulation of lymphocyte activation	33/3205	105/11434	0.248837	0.760181	0.542676	10288/10385/11146/11326/1493/2064/2302/23495/26191/26279/2796/3077/339390/3398/3559/3586/3635/3902/3965/50943/54900/5573/56940/57162/5777/6441/7128/7292/7301/79626/80762/84174/8993	33	105
fisher	GO:0051147	regulation of muscle cell differentiation	38/3205	122/11434	0.249143	0.760331	0.542698	116173/144165/1616/1906/2069/2323/25/26263/2931/30812/3084/3399/3486/3606/4656/4666/4756/4904/50937/55662/55796/56603/5725/6604/6722/6929/7067/7124/7373/825/84466/84814/8536/8740/9043/9547/963/9643	38	122
fisher	GO:0048284	organelle fusion	25/3205	78/11434	0.249282	0.760331	0.542698	10228/10282/27072/2773/301/30968/4033/54927/55014/55669/581/64601/6504/6616/662/7405/80124/8417/8675/8773/9341/9342/9392/9527/9882	25	78
fisher	GO:0048017	inositol lipid-mediated signaling	50/3205	163/11434	0.249509	0.760416	0.542698	1026/10507/1436/1839/1906/2064/2069/2150/2246/2251/23533/2534/284/2931/2932/2934/3059/3082/3084/387/3932/4824/5156/5286/5287/5289/5290/5293/5294/5296/5337/55615/55763/5649/572/5724/5777/6352/6403/7010/708/7291/7301/8074/847/8473/8660/930/940/957	50	163
fisher	GO:0014823	response to activity	16/3205	48/11434	0.250944	0.761366	0.543802	158/1906/3557/3586/4656/4688/5764/627/632/6352/6770/7352/825/847/9370/9997	16	48
fisher	GO:0051453	regulation of intracellular pH	16/3205	48/11434	0.250944	0.761366	0.543802	116369/1182/1203/1836/23315/356/506/533/551/5538/6521/6522/653519/6548/760/9497	16	48
fisher	GO:1900407	regulation of cellular response to oxidative stress	16/3205	48/11434	0.250944	0.761366	0.543802	10013/11315/2876/3082/3240/3315/4314/468/4780/4841/5598/5831/6421/6647/8876/9104	16	48
fisher	GO:0005977	glycogen metabolic process	22/3205	68/11434	0.251011	0.761366	0.543802	178/2645/27232/2887/2931/2932/2992/3572/51294/51422/5255/5443/5509/5836/7311/7314/7957/83931/8445/8660/8864/9572	22	68
fisher	GO:0019217	regulation of fatty acid metabolic process	22/3205	68/11434	0.251011	0.761366	0.543802	10062/1268/1374/1737/1738/22937/23038/301/51141/51422/5166/551/5601/5743/57546/58526/7291/7376/80025/8660/9104/9370	22	68
fisher	GO:0038094	Fc-gamma receptor signaling pathway	22/3205	68/11434	0.251011	0.761366	0.543802	10006/10093/10096/10109/10163/2209/2212/25/2534/26253/26999/3055/4641/5290/5296/5595/63916/6714/6850/7454/8398/917	22	68
fisher	GO:0010948	negative regulation of cell cycle process	59/3205	194/11434	0.251224	0.76141	0.543904	10106/1019/1025/1026/1030/10735/10744/1111/11200/1263/2301/23476/246184/25949/27339/29933/3275/3364/4221/4361/4683/51434/51499/5371/5527/5573/56241/5683/5684/5685/5694/5695/5698/5699/5701/5706/5709/5714/5715/5716/5718/5721/6196/699/7311/7314/7756/79027/8091/831/835/8738/9184/9232/9491/9555/9861/991/996	59	194
fisher	453279	Mitotic G1-G1/S phases	35/1536	104/5082	0.251722	0.762319	0.660018	5706/1026/1030/9861/5715/7153/7314/5683/8317/5714/5721/5684/5698/5685/902/1019/9491/5699/5701/5718/1869/6502/4331/4172/5695/7465/5694/5716/7298/1870/5709/3065/7311/1022/4176	35	104
fisher	GO:1903008	organelle disassembly	49/3205	160/11434	0.256423	0.767531	0.549612	10013/10533/10767/11128/11315/1263/139341/139741/1513/219402/2215/22985/25804/26100/2801/28985/2931/29995/3098/3099/3250/3777/4190/4528/481/51000/5290/5352/54432/54543/55116/55173/55254/55343/6628/81631/84033/84128/84557/84938/86/8607/8678/8736/8878/92399/93974/9474/9688	49	160
fisher	GO:0009072	aromatic amino acid family metabolic process	3205-08-01	22/11434	0.256742	0.767531	0.549612	23498/2639/51166/538/5860/6697/7166/8942	8	22
fisher	GO:0009164	nucleoside catabolic process	3205-08-01	22/11434	0.256742	0.767531	0.549612	191/200315/4907/51733/51816/53343/60489/9583	8	22
fisher	GO:0015800	acidic amino acid transport	3205-08-01	22/11434	0.256742	0.767531	0.549612	10550/11230/4923/5663/64849/6506/8604/8864	8	22
fisher	GO:0030224	monocyte differentiation	3205-08-01	22/11434	0.256742	0.767531	0.549612	1436/22985/325/3428/3635/4495/4627/5153	8	22
fisher	GO:0032105	negative regulation of response to extracellular stimulus	3205-08-01	22/11434	0.256742	0.767531	0.549612	128866/29082/29937/3952/585/7349/8195/9638	8	22
fisher	GO:0032108	negative regulation of response to nutrient levels	3205-08-01	22/11434	0.256742	0.767531	0.549612	128866/29082/29937/3952/585/7349/8195/9638	8	22
fisher	GO:0034314	Arp2/3 complex-mediated actin nucleation	3205-08-01	22/11434	0.256742	0.767531	0.549612	10093/10096/10109/10788/133746/2764/54551/9535	8	22
fisher	GO:0035337	fatty-acyl-CoA metabolic process	3205-08-01	22/11434	0.256742	0.767531	0.549612	11332/2182/23305/2639/47/51144/64834/8694	8	22
fisher	GO:0050704	regulation of interleukin-1 secretion	3205-08-01	22/11434	0.256742	0.767531	0.549612	22900/29108/3965/5027/5371/6288/834/9447	8	22
fisher	GO:0051955	regulation of amino acid transport	3205-08-01	22/11434	0.256742	0.767531	0.549612	2897/3553/3557/3952/4923/5027/551/8864	8	22
fisher	GO:0019362	pyridine nucleotide metabolic process	32/3205	102/11434	0.256796	0.767531	0.549612	128240/1738/2026/2203/226/229/230/2327/23475/23498/2645/3098/3099/3101/3417/3420/3421/3945/4190/4656/5027/51422/5213/5230/55526/5743/6120/80201/8473/863/8942/957	32	102
fisher	GO:0046496	nicotinamide nucleotide metabolic process	32/3205	102/11434	0.256796	0.767531	0.549612	128240/1738/2026/2203/226/229/230/2327/23475/23498/2645/3098/3099/3101/3417/3420/3421/3945/4190/4656/5027/51422/5213/5230/55526/5743/6120/80201/8473/863/8942/957	32	102
fisher	GO:0006144	purine nucleobase metabolic process	3205-12-01	35/11434	0.257044	0.767531	0.549612	158/1716/2618/2876/3553/471/4907/51816/5198/55/5631/847	12	35
fisher	GO:0015701	bicarbonate transport	3205-12-01	35/11434	0.257044	0.767531	0.549612	11238/116369/1836/3043/358/6521/6522/759/760/762/765/9497	12	35
fisher	GO:0031670	cellular response to nutrient	3205-12-01	35/11434	0.257044	0.767531	0.549612	1030/22938/2350/3162/3952/4056/490/5764/632/6352/6722/7421	12	35
fisher	GO:0046847	filopodium assembly	3205-12-01	35/11434	0.257044	0.767531	0.549612	121512/26052/2823/50649/57348/5868/5898/6722/7043/832/83715/9378	12	35
fisher	hsa05321	Inflammatory bowel disease (IBD)	20/1579	57/5210	0.256154	0.767531	0.94642	51561/6772/6778/3561/7099/3586/7043/7124/3112/50943/7097/3596/3553/3606/3459/3113/3460/8807/3122/3118	20	57
fisher	GO:0033238	regulation of cellular amine metabolic process	24/3205	75/11434	0.257949	0.768439	0.550112	11315/3949/4929/493/5153/5683/5684/5685/5694/5695/5698/5699/5701/5706/5709/5714/5715/5716/5718/5721/9056/949/9491/9861	24	75
fisher	GO:0050728	negative regulation of inflammatory response	24/3205	75/11434	0.257949	0.768439	0.550112	10062/116379/1524/2876/2950/325/3559/3586/3670/3848/4907/50943/54/5598/6223/6288/7010/7128/7133/7301/79626/80762/8993/9370	24	75
fisher	hsa04670	Leukocyte transendothelial migration	35/1579	104/5210	0.257801	0.768439	0.94642	399/3684/3702/4688/83593/7294/9080/81/5175/9073/1536/3683/7122/3689/387/1365/1500/5294/6093/23533/4689/4478/10398/51208/23562/5296/2773/1364/5829/88/4636/5290/1535/3676/5293	35	104
fisher	GO:0072676	lymphocyte migration	21/3205	65/11434	0.260046	0.769042	0.551221	102/199/22914/2833/2838/29108/3676/3695/414062/4478/5293/5294/6288/6352/6355/6357/6362/6364/8740/9048/9547	21	65
fisher	GO:0090174	organelle membrane fusion	21/3205	65/11434	0.260046	0.769042	0.551221	10228/10282/27072/2773/301/4033/55014/64601/6504/6616/662/7405/80124/8417/8675/8773/9341/9342/9392/9527/9882	21	65
fisher	GO:0030833	regulation of actin filament polymerization	29/3205	92/11434	0.260471	0.769042	0.551221	10093/10096/10109/10677/10788/133746/136319/246/2764/29108/2934/29765/29766/3055/3059/51466/54551/57731/585/5921/5962/6708/6710/6711/6712/8195/832/91663/9535	29	92
fisher	GO:0000288	nuclear-transcribed mRNA catabolic process, deadenylation-dependent decay	15/3205	45/11434	0.260606	0.769042	0.551221	11157/1656/1975/1977/23658/255967/25804/26986/28960/4849/5393/54512/56915/7538/9337	15	45
fisher	GO:0001885	endothelial cell development	15/3205	45/11434	0.260606	0.769042	0.551221	11061/2150/2876/2889/3553/4478/4855/5144/57826/5802/5962/6093/7122/7124/91663	15	45
fisher	GO:0002066	columnar/cuboidal epithelial cell development	15/3205	45/11434	0.260606	0.769042	0.551221	1026/2931/2932/3202/406/5080/53405/572/5914/5915/5991/6647/7298/9497/9575	15	45
fisher	GO:0050810	regulation of steroid biosynthetic process	15/3205	45/11434	0.260606	0.769042	0.551221	1717/2246/22937/2672/2908/3553/3952/50846/51141/5447/6647/6770/7124/7421/9572	15	45
fisher	GO:0006637	acyl-CoA metabolic process	18/3205	55/11434	0.261158	0.769042	0.551221	10654/11332/1737/1738/2182/23305/2639/47/51144/51166/5166/54995/57546/57678/64834/8694/8803/8942	18	55
fisher	GO:0031058	positive regulation of histone modification	18/3205	55/11434	0.261158	0.769042	0.551221	1025/1616/22823/22938/23168/3553/3670/3720/4674/5081/50943/5371/54623/5595/7334/8473/8726/9252	18	55
fisher	GO:0035383	thioester metabolic process	18/3205	55/11434	0.261158	0.769042	0.551221	10654/11332/1737/1738/2182/23305/2639/47/51144/51166/5166/54995/57546/57678/64834/8694/8803/8942	18	55
fisher	GO:0071166	ribonucleoprotein complex localization	18/3205	55/11434	0.261158	0.769042	0.551221	11269/1977/1984/23293/26019/29894/3921/4927/51068/51362/55153/55308/65109/8106/84248/84321/9688/9939	18	55
fisher	GO:0071426	ribonucleoprotein complex export from nucleus	18/3205	55/11434	0.261158	0.769042	0.551221	11269/1977/1984/23293/26019/29894/3921/4927/51068/51362/55153/55308/65109/8106/84248/84321/9688/9939	18	55
fisher	69239	Synthesis of DNA	26/1536	76/5082	0.259182	0.769042	0.676502	5706/1026/2237/9861/5715/7314/5683/5714/5721/5684/5698/5685/3978/9491/5699/5701/5718/4172/5695/5694/5424/5716/5983/5709/7311/4176	26	76
fisher	hsa04923	Regulation of lipolysis in adipocytes	19/1579	54/5210	0.25907	0.769042	0.94642	2778/5743/5140/108/4852/1081/5294/23533/5742/10000/5568/5296/2773/114/8660/3991/5290/5293/57104	19	54
fisher	hsa05416	Viral myocarditis	19/1579	54/5210	0.25907	0.769042	0.94642	25/1604/940/5551/959/3683/3112/3689/1756/841/3105/8672/3113/2534/3133/3106/3122/958/3118	19	54
fisher	hsa05134	Legionellosis	17/1579	48/5210	0.264936	0.77957	0.94642	834/3684/1915/2919/7099/10767/7124/3689/841/29108/1378/7097/3553/4615/3606/56681/929	17	48
fisher	GO:0030100	regulation of endocytosis	50/3205	164/11434	0.265751	0.780138	0.559835	10062/10103/11037/1175/1535/1601/1785/1861/197/2150/22905/246/25/2624/284/29108/29978/29993/3055/3077/3553/3929/4240/4908/5337/55333/5538/5627/5657/5770/5867/5868/5869/6311/6441/6714/6850/7124/717/722/725/7376/80230/81/8724/8898/929/9370/949/9765	50	164
fisher	GO:0032200	telomere organization	23/3205	72/11434	0.267043	0.780138	0.560047	121504/170506/2067/2237/23293/2547/3978/4361/4683/5371/5424/546/55183/5983/6672/7520/79991/80351/8360/8362/8364/8365/8367	23	72
fisher	GO:0030890	positive regulation of B cell proliferation	3205-11-01	32/11434	0.267388	0.780138	0.560047	1026/10673/148022/3596/57162/6929/7099/84433/8660/958/975	11	32
fisher	GO:0032653	regulation of interleukin-10 production	3205-11-01	32/11434	0.267388	0.780138	0.560047	11334/29108/3965/50943/51561/54106/5553/7099/7292/8288/947	11	32
fisher	GO:0045907	positive regulation of vasoconstriction	3205-11-01	32/11434	0.267388	0.780138	0.560047	10800/146/148/152/2243/240/2702/5021/551/5742/5743	11	32
fisher	GO:0051385	response to mineralocorticoid	3205-11-01	32/11434	0.267388	0.780138	0.560047	1026/1490/1583/1906/2354/3845/490/5742/581/6770/8061	11	32
fisher	GO:0071622	regulation of granulocyte chemotaxis	3205-11-01	32/11434	0.267388	0.780138	0.560047	1240/1906/3553/3929/4354/51561/57402/6352/7057/708/728	11	32
fisher	GO:0097028	dendritic cell differentiation	3205-11-01	32/11434	0.267388	0.780138	0.560047	10202/10288/10538/2150/2623/3106/5657/5663/64343/6688/7048	11	32
fisher	GO:1902117	positive regulation of organelle assembly	3205-11-01	32/11434	0.267388	0.780138	0.560047	10015/10733/1906/255967/3936/53407/585/6385/6714/7124/79734	11	32
fisher	GO:2001021	negative regulation of response to DNA damage stimulus	3205-11-01	32/11434	0.267388	0.780138	0.560047	22954/23476/51499/55611/5716/598/6188/7291/8091/83596/960	11	32
fisher	GO:0002685	regulation of leukocyte migration	38/3205	123/11434	0.267975	0.780138	0.560204	102/1230/1235/1240/1906/199/2150/22914/2833/29108/2919/3162/3553/3676/3929/3965/4354/4478/51561/5197/5473/57402/623/6352/6355/6364/6372/6374/6403/64805/7057/708/7097/7124/728/8740/8784/9547	38	123
fisher	GO:0010506	regulation of autophagy	38/3205	123/11434	0.267975	0.780138	0.560204	10325/10533/11011/11040/11128/11315/128866/1513/1613/220441/23367/23604/25/26191/2801/29082/2931/29978/3098/3099/3428/5296/572/598/60592/6829/7405/79156/81631/834/84128/86/8607/8678/8878/92140/9474/9638	38	123
fisher	GO:0015992	proton transport	38/3205	123/11434	0.267975	0.780138	0.560204	10479/10632/11315/1337/1347/1349/1350/144195/23315/23443/26503/29988/30968/3596/4697/4891/506/513/51382/523/525/528/529/533/537/55032/56606/6515/6518/6548/7291/7352/7355/81/90423/9197/9550/9551	38	123
fisher	73937	Transcription-coupled NER (TC-NER)	15/1536	42/5082	0.266815	0.780138	0.693288	2968/2068/2073/902/3978/1161/5440/4331/5432/2067/5424/5983/5431/5430/1022	15	42
fisher	GO:0006695	cholesterol biosynthetic process	14/3205	42/11434	0.270893	0.784073	0.563857	10654/1717/2224/2246/22937/3157/3930/4047/51141/51478/5447/64801/6647/9453	14	42
fisher	GO:0045661	regulation of myoblast differentiation	14/3205	42/11434	0.270893	0.784073	0.563857	116173/144165/2323/30812/3399/3486/3606/4656/55662/55796/7124/825/8740/9547	14	42
fisher	GO:0046148	pigment biosynthetic process	14/3205	42/11434	0.270893	0.784073	0.563857	1497/1652/211/212/2395/2618/3145/4779/4891/51151/51816/5631/8943/93974	14	42
fisher	GO:0046460	neutral lipid biosynthetic process	14/3205	42/11434	0.270893	0.784073	0.563857	10062/10554/2182/23305/3949/47/51144/57678/64834/7376/8694/9104/949/9663	14	42
fisher	GO:0046463	acylglycerol biosynthetic process	14/3205	42/11434	0.270893	0.784073	0.563857	10062/10554/2182/23305/3949/47/51144/57678/64834/7376/8694/9104/949/9663	14	42
fisher	GO:1902653	secondary alcohol biosynthetic process	14/3205	42/11434	0.270893	0.784073	0.563857	10654/1717/2224/2246/22937/3157/3930/4047/51141/51478/5447/64801/6647/9453	14	42
fisher	GO:0046365	monosaccharide catabolic process	17/3205	52/11434	0.271099	0.784073	0.563857	11164/2026/226/229/230/2529/2584/2645/2720/27294/3098/3099/3101/5213/5230/572/6120	17	52
fisher	GO:0050684	regulation of mRNA processing	17/3205	52/11434	0.271099	0.784073	0.563857	10181/1025/10262/10284/123169/22938/22985/26986/27339/4154/54623/5725/6829/708/7538/8106/9939	17	52
fisher	hsa05132	Salmonella infection	24/1579	70/5210	0.27137	0.784073	0.94642	834/7454/2919/7099/2316/147700/83547/5595/29108/1778/3553/10109/3929/4615/6093/414062/3606/3459/4627/10093/10163/3460/929/5601	24	70
fisher	hsa05220	Chronic myeloid leukemia	24/1579	70/5210	0.27137	0.784073	0.94642	25/53358/3845/598/1026/6776/7048/7043/369/861/5595/572/5294/5894/1019/23533/10000/5296/1869/5290/5293/1870/3065/5605	24	70
fisher	hsa04932	Non-alcoholic fatty liver disease (NAFLD)	43/1579	130/5210	0.271996	0.785289	0.94642	4716/356/1571/10062/55967/9370/7124/2931/841/5564/51422/4724/1537/1337/4696/3553/1350/5294/23533/2932/10000/468/4713/4708/3952/4705/4711/5296/3953/8660/4694/581/4717/1347/4704/4712/4697/7381/1349/5290/5293/5601/10018	43	130
fisher	GO:0035264	multicellular organism growth	35/3205	113/11434	0.272824	0.785335	0.565733	10365/114798/1717/2067/2068/23038/23463/2395/2778/3202/351/5144/51761/5290/546/5641/57678/57731/585/5914/5915/6311/6506/6647/6668/6697/6712/6776/6887/7507/80351/8195/8202/83931/8455	35	113
fisher	GO:0007043	cell-cell junction assembly	25/3205	79/11434	0.27303	0.785335	0.565733	10207/10266/1365/143098/154796/23136/23562/2702/2705/3728/387/4641/51208/5584/5800/5872/6093/6722/6801/7122/7124/81/9080/92140/9231	25	79
fisher	GO:0019751	polyol metabolic process	25/3205	79/11434	0.27303	0.785335	0.565733	120227/122618/130367/1593/2584/2712/3612/3631/3633/3635/3952/4923/51477/51805/5333/5341/54928/56623/5724/6342/6569/7957/8821/8898/9562	25	79
fisher	GO:0048015	phosphatidylinositol-mediated signaling	49/3205	161/11434	0.273035	0.785335	0.565733	1026/10507/1436/1839/1906/2064/2069/2150/2246/2251/23533/2534/284/2931/2932/2934/3059/3082/3084/387/3932/4824/5156/5286/5287/5289/5290/5293/5294/5296/55615/55763/5649/572/5724/5777/6352/6403/7010/708/7291/7301/8074/847/8473/8660/930/940/957	49	161
fisher	70153	Glucose transport	13/1536	36/5082	0.27274	0.785335	0.698242	11097/3101/9688/3098/92579/23165/9883/2645/5903/6515/4927/3099/348995	13	36
fisher	2122947	NOTCH1 Intracellular Domain Regulates Transcription	12/1536	33/5082	0.275577	0.792052	0.698242	83933/9978/7314/7089/7090/6907/22938/7088/7091/9612/3065/7311	12	33
fisher	GO:0002695	negative regulation of leukocyte activation	37/3205	120/11434	0.276095	0.792728	0.571713	10062/10288/10385/11146/11326/1268/1493/2064/2302/23495/26191/26279/2796/3077/3162/339390/3398/3559/3586/3635/3902/3965/50943/54900/5573/56940/57162/5777/6441/7128/7292/7301/79626/80762/84174/8993/951	37	120
fisher	GO:0016925	protein sumoylation	27/3205	86/11434	0.278203	0.792728	0.572304	10055/10210/10401/10735/11097/11315/1912/197370/205564/23165/26054/348995/4927/53335/5371/56160/5903/6015/6613/6672/6996/7329/7508/825/8554/9688/9883	27	86
fisher	GO:0051439	regulation of ubiquitin-protein ligase activity involved in mitotic cell cycle	27/3205	86/11434	0.278203	0.792728	0.572304	246184/51434/5683/5684/5685/5694/5695/5698/5699/5701/5706/5709/5714/5715/5716/5718/5721/699/7311/7314/7756/8945/9184/9491/9861/991/996	27	86
fisher	GO:0071621	granulocyte chemotaxis	27/3205	86/11434	0.278203	0.792728	0.572304	1240/1441/1906/3553/3684/3689/3929/414062/4354/5144/51561/5293/5294/57402/6279/6280/6288/6352/6355/6357/6362/6364/6696/6850/7057/708/728	27	86
fisher	GO:0051224	negative regulation of protein transport	46/3205	151/11434	0.278471	0.792728	0.572304	10062/10385/10434/10911/10956/11060/11124/11142/11315/1149/127018/152/2010/2150/2281/26191/284/28952/2932/301/307/3553/3586/3753/4188/4756/4988/50943/5371/5495/5569/5598/57120/5715/5716/6672/7067/7124/7292/80762/8445/8724/8740/9370/94121/947	46	151
fisher	GO:0002720	positive regulation of cytokine production involved in immune response	3205-10-01	29/11434	0.278498	0.792728	0.572304	10417/2150/2867/3105/6885/7010/7097/7099/7292/8915	10	29
fisher	GO:0010611	regulation of cardiac muscle hypertrophy	3205-10-01	29/11434	0.278498	0.792728	0.572304	1025/136319/1906/2931/2932/29995/3572/493/6548/7373	10	29
fisher	GO:0044766	multi-organism transport	3205-10-01	29/11434	0.278498	0.792728	0.572304	2060/3836/3839/684/6993/7311/7314/79139/79720/84321	10	29
fisher	GO:0045773	positive regulation of axon extension	3205-10-01	29/11434	0.278498	0.792728	0.572304	22902/23394/23499/27185/2803/2932/3897/6722/8766/8829	10	29
fisher	GO:0050869	negative regulation of B cell activation	3205-10-01	29/11434	0.278498	0.792728	0.572304	1493/2302/23495/3398/3586/3635/50943/7128/80762/84174	10	29
fisher	GO:1902579	multi-organism localization	3205-10-01	29/11434	0.278498	0.792728	0.572304	2060/3836/3839/684/6993/7311/7314/79139/79720/84321	10	29
fisher	GO:1903313	positive regulation of mRNA metabolic process	3205-10-01	29/11434	0.278498	0.792728	0.572304	10262/123169/22938/26986/27339/54623/56829/7538/87178/9337	10	29
fisher	983695	Antigen activates B Cell Receptor (BCR) leading to generation of second messengers	11/1536	30/5082	0.278264	0.792728	0.698242	695/6786/6850/640/973/930/974/2534/5293/27071/30011	11	30
fisher	GO:0007034	vacuolar transport	19/3205	59/11434	0.279616	0.794729	0.573212	11267/128866/22906/23230/27072/29082/30849/4074/411/4534/51510/64089/64601/80762/83547/84313/8678/9392/9765	19	59
fisher	GO:0016525	negative regulation of angiogenesis	19/3205	59/11434	0.279616	0.794729	0.573212	11061/1524/154796/23166/2833/3202/356/5140/5371/55333/5607/5797/6093/64218/6678/6772/7010/7057/9723	19	59
fisher	112387	Elongation arrest and recovery	10/1536	27/5082	0.280726	0.794942	0.698242	6749/8178/6924/1025/5440/5432/6829/11198/5431/5430	10	27
fisher	113418	Formation of the Early Elongation Complex	10/1536	27/5082	0.280726	0.794942	0.698242	2968/2068/902/5440/4331/5432/6829/5431/5430/1022	10	27
fisher	167158	Formation of the HIV-1 Early Elongation Complex	10/1536	27/5082	0.280726	0.794942	0.698242	2968/2068/902/5440/4331/5432/6829/5431/5430/1022	10	27
fisher	167287	HIV elongation arrest and recovery	10/1536	27/5082	0.280726	0.794942	0.698242	6749/8178/6924/1025/5440/5432/6829/11198/5431/5430	10	27
fisher	167290	Pausing and recovery of HIV elongation	10/1536	27/5082	0.280726	0.794942	0.698242	6749/8178/6924/1025/5440/5432/6829/11198/5431/5430	10	27
fisher	GO:0045619	regulation of lymphocyte differentiation	34/3205	110/11434	0.281322	0.795802	0.57523	10288/1493/150372/1960/2064/2302/2323/246778/286410/3398/3553/3559/3575/3635/3932/3965/50943/51561/56603/572/5777/5914/6647/6776/6850/695/7048/7292/79576/80762/84433/8876/8943/8993	34	110
fisher	GO:0019369	arachidonic acid metabolic process	16/3205	49/11434	0.281652	0.795802	0.57523	1571/239/240/246/2678/2876/29785/4056/4363/5595/5730/5742/5743/6916/9261/9536	16	49
fisher	GO:0043647	inositol phosphate metabolic process	16/3205	49/11434	0.281652	0.795802	0.57523	122618/3612/3631/3633/3635/4923/51477/5333/5341/56623/5724/6342/7957/8821/8898/9562	16	49
fisher	GO:0050766	positive regulation of phagocytosis	13/3205	39/11434	0.281885	0.795873	0.575347	1535/1785/197/2150/2624/29108/3553/3929/4240/5627/6441/7124/717	13	39
fisher	GO:0030593	neutrophil chemotaxis	24/3205	76/11434	0.282564	0.796253	0.575998	1441/1906/3553/3684/3689/3929/414062/4354/5144/51561/5293/5294/6279/6280/6288/6352/6355/6357/6362/6364/6696/6850/708/728	24	76
fisher	GO:0097530	granulocyte migration	29/3205	93/11434	0.282708	0.796253	0.575998	1240/1441/1906/3553/3684/3689/3929/414062/4354/51135/5144/51561/5293/5294/57402/6279/6280/6288/6352/6355/6357/6362/6364/6696/6850/7057/708/728/8288	29	93
fisher	164952	The role of Nef in HIV-1 replication and disease pathogenesis	9/1536	24/5082	0.282849	0.796253	0.698242	3932/940/1175/3055/3105/920/2534/8905/5062	9	24
fisher	77387	Insulin receptor recycling	9/1536	24/5082	0.282849	0.796253	0.698242	51382/528/523/525/533/529/9550/537/90423	9	24
fisher	GO:0033044	regulation of chromosome organization	52/3205	172/11434	0.284164	0.798006	0.578558	1025/10533/10744/11011/1111/115426/1616/170506/2067/22823/22938/23168/246184/25942/26054/2624/3553/3670/3720/4488/4674/5081/50943/51434/5371/546/5460/54623/55611/5595/6421/6688/6879/6886/699/7291/7320/7334/7349/7756/80351/8473/8678/8726/90780/9184/9232/9252/9474/9555/991/996	52	172
fisher	GO:0000187	activation of MAPK activity	36/3205	117/11434	0.284512	0.798006	0.578908	128239/1464/151/152/1616/2069/3553/3654/4188/4908/5027/5149/51776/5595/5605/5606/5607/5770/5829/6288/6647/6850/6885/7043/7057/7099/7124/728/7311/7314/8600/9020/9043/9064/9261/975	36	117
fisher	390466	Chaperonin-mediated protein folding	8/1536	21/5082	0.284457	0.798006	0.698242	7411/347733/5204/81027/22948/10471/7203/10694	8	21
fisher	400685	Sema4D in semaphorin signaling	8/1536	21/5082	0.284457	0.798006	0.698242	6237/387/6093/10398/2064/4627/23365/10507	8	21
fisher	977606	Regulation of Complement cascade	8/1536	21/5082	0.284457	0.798006	0.698242	1604/717/725/1378/5627/722/731/966	8	21
fisher	GO:0072376	protein activation cascade	21/3205	66/11434	0.286658	0.802858	0.581475	11326/1378/1604/2161/2219/2220/2243/2811/3848/5245/5547/5627/708/710/714/717/722/725/731/7450/966	21	66
fisher	GO:1903828	negative regulation of cellular protein localization	31/3205	100/11434	0.28666	0.802858	0.581475	10434/10956/11124/11142/11315/127018/131578/1601/2010/25942/284/28952/2932/3586/3753/4188/5495/5569/5598/57120/5716/598/64114/6672/7067/84445/8445/8650/8740/88/9370	31	100
fisher	GO:0016051	carbohydrate biosynthetic process	49/3205	162/11434	0.290078	0.807714	0.585641	10331/1196/178/2026/2203/226/229/230/2645/27232/2806/2887/2908/2931/2932/2992/3340/3612/3952/3953/4190/467/468/4923/5091/51477/5230/5341/54928/5509/55501/5568/56052/5903/7311/7314/7957/8445/8473/8604/8660/8707/8708/8864/9104/92579/9370/9446/9572	49	162
fisher	GO:0007585	respiratory gaseous exchange	18/3205	56/11434	0.290248	0.807714	0.585641	10800/128/1602/1906/2902/30012/3176/3202/3340/4692/4923/4929/55967/57555/6441/7134/7352/83931	18	56
fisher	GO:0034166	toll-like receptor 10 signaling pathway	18/3205	56/11434	0.290248	0.807714	0.585641	2002/3654/4615/466/51135/5595/5598/5601/5606/57162/6196/6885/7311/7314/7334/81793/9252/9261	18	56
fisher	GO:0003081	regulation of systemic arterial blood pressure by renin-angiotensin	3205-09-01	26/11434	0.290499	0.807714	0.585641	1359/1511/1522/1535/2150/2702/290/4311/6196	9	26
fisher	GO:0007032	endosome organization	3205-09-01	26/11434	0.290499	0.807714	0.585641	10228/1182/144717/356/5289/57403/5869/79156/8766	9	26
fisher	GO:0051281	positive regulation of release of sequestered calcium ion into cytosol	3205-09-01	26/11434	0.290499	0.807714	0.585641	25/2833/3596/4923/581/623/825/83639/930	9	26
fisher	GO:0071604	transforming growth factor beta production	3205-09-01	26/11434	0.290499	0.807714	0.585641	100133941/3596/3965/4054/5045/50943/5743/7057/947	9	26
fisher	GO:1902175	regulation of oxidative stress-induced intrinsic apoptotic signaling pathway	3205-09-01	26/11434	0.290499	0.807714	0.585641	11315/2876/3315/4780/4841/5598/6421/6647/8876	9	26
fisher	GO:2000273	positive regulation of receptor activity	3205-09-01	26/11434	0.290499	0.807714	0.585641	11315/133522/151/152/2069/3077/5649/8202/88	9	26
fisher	hsa05164	Influenza A	49/1579	150/5210	0.289265	0.807714	0.971012	834/356/6772/8793/4261/8794/7099/3716/7124/3112/8106/5645/5595/29108/5606/5371/55916/3553/51284/10625/4615/5294/7297/51135/5894/23533/148022/6352/2932/103/3606/10000/8743/2224/3459/5296/3113/3836/3445/3460/3122/5290/4938/9641/5293/5601/3118/5045/5605	49	150
fisher	GO:0071347	cellular response to interleukin-1	23/3205	73/11434	0.292568	0.812878	0.58945	10365/11213/1583/1906/29108/3554/3557/3654/3934/414062/4824/5029/55611/5595/5601/6352/6355/6357/6362/6364/7444/8692/9252	23	73
fisher	GO:0001895	retina homeostasis	15/3205	46/11434	0.29289	0.813182	0.589735	10518/1182/23746/24/3315/3848/4057/4069/4117/5052/563/585/6647/8195/8842	15	46
fisher	GO:0001754	eye photoreceptor cell differentiation	3205-12-01	36/11434	0.293681	0.813613	0.590603	10210/2780/30812/4669/5080/5146/5584/5764/585/6103/8842/9497	12	36
fisher	GO:0070988	demethylation	3205-12-01	36/11434	0.293681	0.813613	0.590603	121504/200315/51400/5447/54784/6996/7320/8360/8362/8364/8365/8367	12	36
fisher	4086400	PCP/CE pathway	24/1536	71/5082	0.293665	0.813613	0.717791	5706/9861/1175/5715/7314/5683/387/5714/5721/5684/5698/5685/9491/5699/5701/5718/1856/5695/144165/5694/5716/5709/2535/7311	24	71
fisher	hsa01521	EGFR tyrosine kinase inhibitor resistance	25/1579	74/5210	0.294804	0.816136	0.971012	53358/3845/598/56034/3716/369/5595/6714/3082/572/5294/5894/23533/2064/2932/10000/5156/5296/581/1977/3084/5290/5293/5605/10018	25	74
fisher	GO:0046824	positive regulation of nucleocytoplasmic transport	30/3205	97/11434	0.295943	0.818698	0.594424	10913/1601/2010/2316/2932/3059/3553/3606/3728/3836/387/3952/3965/51284/51561/5296/54106/5460/5532/55929/5743/6548/7010/7043/7097/7099/7124/8536/8692/8740	30	97
fisher	201681	TCF dependent signaling in response to WNT	50/1536	154/5082	0.296576	0.819856	0.719516	123169/8362/57680/5706/90780/1454/9861/121504/5715/9978/7314/5683/54894/5929/5714/51176/5721/5684/7089/5698/8607/7534/5685/7090/8367/4221/84870/9491/2932/5699/283149/8360/5701/5718/8945/1856/80351/8365/5695/7088/5694/5716/7091/5709/2535/607/3065/1455/7311/8364	50	154
fisher	GO:0034138	toll-like receptor 3 signaling pathway	25/3205	80/11434	0.297588	0.821149	0.596266	10010/148022/2002/2150/23643/26191/330/3654/466/5595/5598/5601/5606/57162/6196/6885/7099/7128/7311/7314/841/9252/9261/929/9641	25	80
fisher	GO:0044264	cellular polysaccharide metabolic process	25/3205	80/11434	0.297588	0.821149	0.596266	10331/178/2645/27232/2887/2931/2932/2992/3572/51294/51422/5255/5443/5509/56052/5836/7311/7314/7957/83931/8445/8660/8864/8972/9572	25	80
fisher	GO:0071824	protein-DNA complex subunit organization	48/3205	159/11434	0.29795	0.821149	0.596628	1058/11144/11198/11339/121504/1602/1616/196/23126/23421/23569/26054/2958/3006/3017/3021/3024/4673/4674/4778/546/54623/55729/55832/5701/5706/5889/5931/64061/6598/6602/6604/6873/6879/6925/6944/7067/8345/8360/8362/8364/8365/8367/85453/8607/9014/9025/9555	48	159
fisher	2132295	MHC class II antigen presentation	23/1536	68/5082	0.298113	0.821149	0.719516	1639/1175/5641/83547/3112/6712/8722/1211/10120/11258/22920/140735/1785/1778/1520/10540/29127/3113/8905/3122/9632/3118/51164	23	68
fisher	5632684	Hedgehog 'on' state	23/1536	68/5082	0.298113	0.821149	0.719516	5706/8405/9861/5715/9978/7314/5683/5714/5721/5684/5698/5685/50937/9491/5699/5701/5718/5695/5694/5716/8650/5709/7311	23	68
fisher	GO:0035150	regulation of tube size	39/3205	128/11434	0.298456	0.821503	0.597276	10335/10800/10911/146/148/151/152/1906/1910/2150/2243/239/240/2702/2729/2876/3043/3162/3352/3792/3952/4878/5021/5029/5286/551/5742/5743/5797/59/59342/624/6640/6647/7349/7484/8195/8864/9474	39	128
fisher	GO:0051262	protein tetramerization	32/3205	104/11434	0.299319	0.823287	0.598273	10600/115362/121504/128240/158/2203/226/23373/25939/27232/2801/2878/2902/435/51466/5195/5830/6223/6352/6472/7053/7083/8360/8362/8364/8365/8367/847/88/8898/8989/93974	32	104
fisher	GO:0006733	oxidoreduction coenzyme metabolic process	34/3205	111/11434	0.302294	0.825477	0.600161	128240/1738/2026/2203/226/229/230/2327/23475/23498/2645/3098/3099/3101/3417/3420/3421/3945/4190/4656/4704/5027/51422/51805/5213/5230/55526/5743/6120/80201/8473/863/8942/957	34	111
fisher	GO:0061025	membrane fusion	34/3205	111/11434	0.302294	0.825477	0.600161	10228/10282/10533/117144/25801/27072/2773/301/30968/310/4033/53407/54927/55014/55669/581/64601/6504/6616/662/7405/80124/81631/8417/84557/8675/8692/8773/9218/9341/9342/9392/9527/9882	34	111
fisher	GO:0030048	actin filament-based movement	22/3205	70/11434	0.303082	0.825477	0.600161	10163/1756/2013/4430/4607/4621/4627/5144/57669/6093/6548/7125/7134/7136/7140/7168/7169/7171/7273/7454/81/88	22	70
fisher	GO:0006623	protein targeting to vacuole	3205-08-01	23/11434	0.303557	0.825477	0.600161	11267/23230/27072/30849/64089/84313/8678/9765	8	23
fisher	GO:0030325	adrenal gland development	3205-08-01	23/11434	0.303557	0.825477	0.600161	10272/10370/1394/2908/4061/5087/7067/7490	8	23
fisher	GO:0030866	cortical actin cytoskeleton organization	3205-08-01	23/11434	0.303557	0.825477	0.600161	112464/2037/23136/29127/5341/5872/6093/7124	8	23
fisher	GO:0032925	regulation of activin receptor signaling pathway	3205-08-01	23/11434	0.303557	0.825477	0.600161	10272/199699/2280/23592/4092/4221/55333/90	8	23
fisher	GO:0033081	regulation of T cell differentiation in thymus	3205-08-01	23/11434	0.303557	0.825477	0.600161	1960/2064/2302/3553/3575/50943/6647/8876	8	23
fisher	GO:0042092	type 2 immune response	3205-08-01	23/11434	0.303557	0.825477	0.600161	10538/3586/3606/5914/6778/7292/80762/9466	8	23
fisher	GO:0042149	cellular response to glucose starvation	3205-08-01	23/11434	0.303557	0.825477	0.600161	30849/3309/3428/468/4780/5289/8678/9891	8	23
fisher	GO:0042462	eye photoreceptor cell development	3205-08-01	23/11434	0.303557	0.825477	0.600161	10210/2780/4669/5080/5146/5584/585/6103	8	23
fisher	GO:0045909	positive regulation of vasodilation	3205-08-01	23/11434	0.303557	0.825477	0.600161	10911/2150/239/2702/3162/5797/59342/7349	8	23
fisher	GO:0090200	positive regulation of release of cytochrome c from mitochondria	3205-08-01	23/11434	0.303557	0.825477	0.600161	10018/27113/27141/29108/572/581/8743/9141	8	23
fisher	GO:0090207	regulation of triglyceride metabolic process	3205-08-01	23/11434	0.303557	0.825477	0.600161	10062/3949/5294/57104/7376/80025/9104/949	8	23
fisher	GO:2000398	regulation of thymocyte aggregation	3205-08-01	23/11434	0.303557	0.825477	0.600161	1960/2064/2302/3553/3575/50943/6647/8876	8	23
fisher	hsa04621	NOD-like receptor signaling pathway	16/1579	46/5210	0.302481	0.825477	0.971012	834/6885/22900/2919/10910/7124/841/5595/29108/7128/3553/6352/3606/330/7184/5601	16	46
fisher	GO:0021695	cerebellar cortex development	14/3205	43/11434	0.304897	0.827362	0.601328	10533/136319/16/3309/372/4669/4761/538/5992/6311/6712/8239/9378/9928	14	43
fisher	GO:0035305	negative regulation of dephosphorylation	14/3205	43/11434	0.304897	0.827362	0.601328	10421/10507/153769/2280/2281/3476/6093/6992/7124/7531/8178/8826/90853/9104	14	43
fisher	GO:0051148	negative regulation of muscle cell differentiation	14/3205	43/11434	0.304897	0.827362	0.601328	116173/144165/1616/2069/2931/30812/3399/3606/4904/55796/5725/7124/84814/9547	14	43
fisher	GO:0034394	protein localization to cell surface	3205-11-01	33/11434	0.306406	0.830281	0.602524	10026/10076/1861/2013/2219/2316/284/55333/7124/88/9230	11	33
fisher	GO:0046626	regulation of insulin receptor signaling pathway	3205-11-01	33/11434	0.306406	0.830281	0.602524	114882/197/2887/2931/3553/3952/5770/57727/5791/8473/8835	11	33
fisher	GO:0006818	hydrogen transport	38/3205	125/11434	0.307269	0.832034	0.603861	10479/10632/11315/1337/1347/1349/1350/144195/23315/23443/26503/29988/30968/3596/4697/4891/506/513/51382/523/525/528/529/533/537/55032/56606/6515/6518/6548/7291/7352/7355/81/90423/9197/9550/9551	38	125
fisher	GO:0010906	regulation of glucose metabolic process	24/3205	77/11434	0.307975	0.833357	0.604523	11266/1196/2203/2645/27232/2887/2908/2931/2932/3486/3487/3952/3953/5166/5443/5509/572/5903/8445/8473/8660/9104/9370/9572	24	77
fisher	GO:0021766	hippocampus development	19/3205	60/11434	0.308463	0.833385	0.604757	1583/2044/2932/4744/4830/493/51176/55558/5649/5802/585/63827/6716/6722/7515/7531/8195/8239/9928	19	60
fisher	GO:0043255	regulation of carbohydrate biosynthetic process	19/3205	60/11434	0.308463	0.833385	0.604757	1196/2203/2645/27232/2887/2908/2931/2932/3952/3953/4923/5341/5509/5903/8445/8473/8660/9370/9572	19	60
fisher	GO:0046890	regulation of lipid biosynthetic process	31/3205	101/11434	0.308854	0.833385	0.604801	10062/1389/1717/2246/22937/23038/2672/2908/301/3417/3553/3949/3952/4907/50846/51141/51422/5166/5447/551/5601/5743/58526/6647/6770/7124/7376/7421/9104/949/9572	31	101
fisher	GO:0051168	nuclear export	31/3205	101/11434	0.308854	0.833385	0.604801	103/11097/11269/11315/127933/1977/1984/2010/23039/23293/26019/2932/29894/3429/3553/3921/4927/51068/51362/55153/55308/65109/6672/80824/8106/84248/84321/84445/8536/9688/9939	31	101
fisher	GO:0035967	cellular response to topologically incorrect protein	33/3205	108/11434	0.311691	0.836935	0.607594	10013/10018/10106/10525/10551/10952/10987/1200/16/1639/1861/23480/23753/27113/2931/30827/3309/467/468/4780/51726/54956/5770/581/64061/6745/7184/7466/79139/84236/84447/84919/9217	33	108
fisher	GO:0071901	negative regulation of protein serine/threonine kinase activity	33/3205	108/11434	0.311691	0.836935	0.607594	10114/10253/1026/1030/10614/11142/11213/11329/124790/142679/1844/25/26191/26973/29108/2950/3315/3553/4221/51422/54900/5569/5573/56940/5770/5777/5998/7128/7532/80824/8692/9370/9555	33	108
fisher	GO:0072524	pyridine-containing compound metabolic process	33/3205	108/11434	0.311691	0.836935	0.607594	128240/1738/2026/2203/226/229/230/2327/23475/23498/2645/3098/3099/3101/3417/3420/3421/3945/4190/4656/5027/51422/5213/5230/55526/5743/6120/80201/8473/8566/863/8942/957	33	108
fisher	GO:1903707	negative regulation of hemopoiesis	33/3205	108/11434	0.311691	0.836935	0.607594	10272/11006/121504/123169/1493/2064/2302/2624/3202/325/3276/3398/3635/4057/4780/4830/50943/54623/5914/6776/7099/714/7292/8360/8362/8364/8365/8367/861/8821/8993/9290/9370	33	108
fisher	GO:0009135	purine nucleoside diphosphate metabolic process	26/3205	84/11434	0.312133	0.836935	0.607594	2026/203/204/2203/226/229/230/2645/3098/3099/3101/4354/4656/5027/50808/51422/5213/5230/53343/55526/572/80201/84433/8473/863/957	26	84
fisher	GO:0009179	purine ribonucleoside diphosphate metabolic process	26/3205	84/11434	0.312133	0.836935	0.607594	2026/203/204/2203/226/229/230/2645/3098/3099/3101/4354/4656/5027/50808/51422/5213/5230/53343/55526/572/80201/84433/8473/863/957	26	84
fisher	GO:0097194	execution phase of apoptosis	26/3205	84/11434	0.312133	0.836935	0.607594	10134/1149/1676/1776/1777/1832/22985/23435/27113/27141/2833/2934/3836/5062/581/598/6093/6304/63924/660/662/666/7153/835/839/841	26	84
fisher	GO:2001237	negative regulation of extrinsic apoptotic signaling pathway	26/3205	84/11434	0.312133	0.836935	0.607594	11315/1524/2243/2534/2623/2668/2729/2876/2950/3084/3162/3553/367/5598/5607/5664/5894/598/64114/6478/6714/7057/7124/7128/8829/90	26	84
fisher	5362517	Signaling by Retinoic Acid	13/1536	37/5082	0.311832	0.836935	0.749491	5914/1737/1375/1738/5959/5915/5166/56603/1374/51109/216/57665/220	13	37
fisher	GO:0003018	vascular process in circulatory system	44/3205	146/11434	0.312897	0.837227	0.607998	10266/10335/10800/10911/11156/146/148/151/152/154796/1906/1910/2150/2243/239/240/2702/2729/284/2876/3043/3162/3352/3792/3952/4878/5021/5029/5286/551/5742/5743/5797/59/59342/624/6640/6647/6714/7010/7349/8195/8864/9474	44	146
fisher	GO:0031647	regulation of protein stability	44/3205	146/11434	0.312897	0.837227	0.607998	10013/10103/10491/10910/11040/11200/11315/1389/1512/1825/2316/23515/284996/29108/29116/2934/3054/4092/444/481/5245/5371/54543/55743/5714/6400/6714/6737/6789/6929/7320/7466/7756/79139/79763/83548/84327/84447/8613/8818/8945/91949/975/9770	44	146
fisher	hsa04612	Antigen processing and presentation	21/1579	62/5210	0.31255	0.837227	0.971012	5993/4261/3309/5641/7124/3112/5721/6892/3105/1520/115653/3113/3811/920/3133/3106/1508/3122/3824/3118/3822	21	62
fisher	GO:0030641	regulation of cellular pH	16/3205	50/11434	0.313512	0.837653	0.608473	116369/1182/1203/1836/23315/356/506/533/551/5538/6521/6522/653519/6548/760/9497	16	50
fisher	GO:0030858	positive regulation of epithelial cell differentiation	16/3205	50/11434	0.313512	0.837653	0.608473	100133941/1030/2302/239/2668/3596/5080/572/5991/7122/7421/8202/8650/8842/9370/9555	16	50
fisher	GO:0016241	regulation of macroautophagy	21/3205	67/11434	0.314147	0.837653	0.608491	10533/11128/11315/128866/1513/23367/29082/2931/29978/3098/3099/60592/6829/81631/84128/86/8607/8678/8878/9474/9638	21	67
fisher	GO:0043506	regulation of JUN kinase activity	21/3205	67/11434	0.314147	0.837653	0.608491	10114/10333/142679/1616/1856/1906/26191/2950/3553/3557/4188/51776/54106/5770/6850/6885/7124/84062/8600/9043/9064	21	67
fisher	GO:0070098	chemokine-mediated signaling pathway	21/3205	67/11434	0.314147	0.837653	0.608491	10663/10803/1230/1235/1240/1524/1906/2829/2833/2919/414062/4352/5197/5473/6352/6355/6357/6362/6364/6372/6374	21	67
fisher	GO:0000768	syncytium formation by plasma membrane fusion	13/3205	40/11434	0.317777	0.841247	0.612978	2323/2932/4627/4656/4756/50937/6772/831/8521/8536/8740/9149/963	13	40
fisher	GO:0009066	aspartate family amino acid metabolic process	13/3205	40/11434	0.317777	0.841247	0.612978	113675/1738/191/26227/2639/27232/2806/4482/4552/51074/51166/6611/80150	13	40
fisher	GO:0021537	telencephalon development	52/3205	174/11434	0.318056	0.841247	0.612978	10533/10579/10642/114327/1524/1583/1767/2044/220/26047/2618/26468/27185/2902/2932/3398/358/471/4744/4830/4852/493/5021/5080/50937/51176/51377/54820/55558/5649/5663/57142/5802/581/585/5915/5992/63827/6506/6716/6722/7515/7531/79048/8065/8195/8239/8320/8650/8829/9355/9928	52	174
fisher	GO:0043406	positive regulation of MAP kinase activity	52/3205	174/11434	0.318056	0.841247	0.612978	100133941/10333/128239/142679/1464/151/152/152110/1616/1856/1906/2064/2069/2246/23533/3553/3557/3654/3845/4188/4908/5027/5149/51776/5294/54106/5595/5605/5606/5607/5663/5770/5829/6288/6647/6850/6885/7043/7057/7099/7124/728/7311/7314/8600/9020/9043/9064/9261/9500/958/975	52	174
fisher	GO:0002690	positive regulation of leukocyte chemotaxis	23/3205	74/11434	0.318872	0.841247	0.612978	102/1230/1235/1240/1906/199/2150/2919/3553/3929/3965/51561/5197/5473/57402/6352/6372/6374/7057/708/728/8740/9547	23	74
fisher	GO:0042310	vasoconstriction	23/3205	74/11434	0.318872	0.841247	0.612978	10800/146/148/151/152/1906/1910/2243/240/2702/3352/3792/3952/5021/5286/551/5742/5743/59/624/6640/8195/8864	23	74
fisher	GO:0006006	glucose metabolic process	56/3205	188/11434	0.319927	0.841247	0.612978	11266/1196/130589/1374/1737/178/2026/2203/226/229/230/23038/2645/27232/2806/2887/2908/2931/2932/2992/3098/3099/3101/3486/3487/3952/3953/4190/467/468/4938/5091/5166/5213/5230/5255/5290/5443/5509/5568/572/5836/5903/7124/7311/7314/7957/8445/8473/8604/8660/8864/9104/92579/9370/9572	56	188
fisher	GO:0014743	regulation of muscle hypertrophy	3205-10-01	30/11434	0.320216	0.841247	0.612978	1025/136319/1906/2931/2932/29995/3572/493/6548/7373	10	30
fisher	GO:0032459	regulation of protein oligomerization	3205-10-01	30/11434	0.320216	0.841247	0.612978	10018/27113/4314/51185/5195/53335/581/5830/6714/9447	10	30
fisher	GO:0045851	pH reduction	3205-10-01	30/11434	0.320216	0.841247	0.612978	1182/1203/356/525/533/537/551/5538/653519/760	10	30
fisher	GO:0071867	response to monoamine	3205-10-01	30/11434	0.320216	0.841247	0.612978	1785/25/2778/3557/493/5144/627/6548/6770/9370	10	30
fisher	GO:1901068	guanosine-containing compound metabolic process	3205-10-01	30/11434	0.320216	0.841247	0.612978	1716/29922/374659/4354/4830/4832/4833/50808/5158/84433	10	30
fisher	GO:1901099	negative regulation of signal transduction in absence of ligand	3205-10-01	30/11434	0.320216	0.841247	0.612978	1524/2534/2623/2668/3084/3553/5598/5607/598/7124	10	30
fisher	GO:1902591	single-organism membrane budding	3205-10-01	30/11434	0.320216	0.841247	0.612978	10972/372/399687/5584/56681/83547/8724/9217/9218/9632	10	30
fisher	GO:2001240	negative regulation of extrinsic apoptotic signaling pathway in absence of ligand	3205-10-01	30/11434	0.320216	0.841247	0.612978	1524/2534/2623/2668/3084/3553/5598/5607/598/7124	10	30
fisher	GO:0045582	positive regulation of T cell differentiation	18/3205	57/11434	0.320318	0.841247	0.612978	10288/1960/3553/3559/3575/3932/3965/50943/51561/572/5914/6776/6850/7048/7292/79576/8876/8943	18	57
fisher	GO:1901655	cellular response to ketone	18/3205	57/11434	0.320318	0.841247	0.612978	10365/108/2002/2778/28960/3145/358/4478/490/5031/5732/6352/65985/6714/6770/687/7292/84676	18	57
fisher	GO:1903729	regulation of plasma membrane organization	18/3205	57/11434	0.320318	0.841247	0.612978	10434/10551/127018/131578/1601/1785/27237/367/3675/5584/57120/598/6280/64114/6711/8417/8650/9378	18	57
fisher	168142	Toll Like Receptor 10 (TLR10) Cascade	19/1536	56/5082	0.317364	0.841247	0.750282	6885/3654/9252/7314/9261/5595/5606/4615/51135/2002/7334/5598/6196/57162/81793/5601/466/7311/5605	19	56
fisher	168176	Toll Like Receptor 5 (TLR5) Cascade	19/1536	56/5082	0.317364	0.841247	0.750282	6885/3654/9252/7314/9261/5595/5606/4615/51135/2002/7334/5598/6196/57162/81793/5601/466/7311/5605	19	56
fisher	373755	Semaphorin interactions	19/1536	56/5082	0.317364	0.841247	0.750282	9855/6237/387/10570/55558/9723/6093/10398/2064/8829/2932/971/4627/64218/2534/23365/2242/5062/10507	19	56
fisher	975871	MyD88 cascade initiated on plasma membrane	19/1536	56/5082	0.317364	0.841247	0.750282	6885/3654/9252/7314/9261/5595/5606/4615/51135/2002/7334/5598/6196/57162/81793/5601/466/7311/5605	19	56
fisher	GO:0048675	axon extension	25/3205	81/11434	0.322844	0.843838	0.614585	10479/10505/1641/1785/22902/23394/23499/25/27185/2803/2932/343472/3897/4692/53335/5532/55558/57142/627/65059/6722/8239/8766/8829/9355	25	81
fisher	GO:0051209	release of sequestered calcium ion into cytosol	25/3205	81/11434	0.322844	0.843838	0.614585	10345/1193/1535/1756/2206/2281/25/27113/2829/2833/3596/3932/444/4923/5027/5144/5777/581/623/6261/825/83639/930/9446/9474	25	81
fisher	GO:0051282	regulation of sequestering of calcium ion	25/3205	81/11434	0.322844	0.843838	0.614585	10345/1193/1535/1756/2206/2281/25/27113/2829/2833/3596/3932/444/4923/5027/5144/5777/581/623/6261/825/83639/930/9446/9474	25	81
fisher	GO:0051283	negative regulation of sequestering of calcium ion	25/3205	81/11434	0.322844	0.843838	0.614585	10345/1193/1535/1756/2206/2281/25/27113/2829/2833/3596/3932/444/4923/5027/5144/5777/581/623/6261/825/83639/930/9446/9474	25	81
fisher	GO:1990266	neutrophil migration	25/3205	81/11434	0.322844	0.843838	0.614585	1441/1906/3553/3684/3689/3929/414062/4354/51135/5144/51561/5293/5294/6279/6280/6288/6352/6355/6357/6362/6364/6696/6850/708/728	25	81
fisher	70263	Gluconeogenesis	11/1536	31/5082	0.321585	0.843838	0.753683	5230/229/226/8604/230/5568/2026/2806/5091/4190/2203	11	31
fisher	983705	Signaling by the B Cell Receptor (BCR)	53/1536	165/5082	0.322214	0.843838	0.753683	695/3845/6885/25780/6786/5706/1026/3932/1839/2251/9861/940/6850/5715/640/7314/5683/2931/973/2069/5714/8915/5721/5684/5698/572/930/974/5685/2246/2064/9491/2932/5699/5156/5296/5701/5718/8945/8074/8660/5695/5694/2534/3084/5716/84433/5290/5293/5709/27071/7311/30011	53	165
fisher	GO:0044070	regulation of anion transport	34/3205	112/11434	0.323781	0.845709	0.616009	1182/1183/1268/1861/1906/2182/2668/2897/29803/3553/3557/3952/4923/5027/5029/51499/5174/51761/5244/551/5601/57348/653519/6569/6850/7057/760/8074/84062/8600/8660/8723/8864/9230	34	112
fisher	GO:0001776	leukocyte homeostasis	20/3205	64/11434	0.325811	0.846269	0.617265	10018/10673/23495/25/29985/301/3559/3965/5027/50943/5293/5532/57678/581/608/6708/6776/7128/8740/8915	20	64
fisher	GO:0034637	cellular carbohydrate biosynthetic process	20/3205	64/11434	0.325811	0.846269	0.617265	10331/178/2645/2887/2931/2932/2992/3612/3952/51477/54928/5509/56052/7311/7314/7957/8445/8660/8864/9572	20	64
fisher	GO:0006406	mRNA export from nucleus	15/3205	47/11434	0.326298	0.846269	0.617265	11269/1977/1984/23293/26019/29894/4927/51362/55308/65109/8106/84248/84321/9688/9939	15	47
fisher	GO:0016126	sterol biosynthetic process	15/3205	47/11434	0.326298	0.846269	0.617265	10654/1717/2224/2246/22937/3157/3930/4047/51141/51422/51478/5447/64801/6647/9453	15	47
fisher	GO:0032922	circadian regulation of gene expression	15/3205	47/11434	0.326298	0.846269	0.617265	112464/1454/196/3065/3398/406/468/5371/8204/83759/8473/8864/9500/9572/9575	15	47
fisher	GO:0043484	regulation of RNA splicing	15/3205	47/11434	0.326298	0.846269	0.617265	10181/10262/10284/1196/22938/22985/27339/4154/5430/55796/5725/57396/6207/708/9939	15	47
fisher	GO:0071427	mRNA-containing ribonucleoprotein complex export from nucleus	15/3205	47/11434	0.326298	0.846269	0.617265	11269/1977/1984/23293/26019/29894/4927/51362/55308/65109/8106/84248/84321/9688/9939	15	47
fisher	GO:1902108	regulation of mitochondrial membrane permeability involved in apoptotic process	15/3205	47/11434	0.326298	0.846269	0.617265	10018/140735/1869/27113/2931/2932/3002/4836/572/581/7531/7532/7534/841/93974	15	47
fisher	109688	Cleavage of Growing Transcript in the Termination Region	10/1536	28/5082	0.326642	0.846269	0.753683	65109/84967/134353/8106/6628/51362/1478/9939/29894/1479	10	28
fisher	163841	Gamma carboxylation, hypusine formation and arylsulfatase activation	10/1536	28/5082	0.326642	0.846269	0.753683	22901/414/1984/153642/51611/5627/1938/5045/25870/411	10	28
fisher	73856	RNA Polymerase II Transcription Termination	10/1536	28/5082	0.326642	0.846269	0.753683	65109/84967/134353/8106/6628/51362/1478/9939/29894/1479	10	28
fisher	76044	Post-Elongation Processing of the Transcript	10/1536	28/5082	0.326642	0.846269	0.753683	65109/84967/134353/8106/6628/51362/1478/9939/29894/1479	10	28
fisher	hsa04070	Phosphatidylinositol signaling system	24/1579	72/5210	0.327598	0.848173	0.971012	4534/8776/3631/8527/8526/3633/8898/54928/8821/55529/3635/5294/23533/5287/10423/5286/3612/5296/56623/1606/5333/5290/5289/5293	24	72
fisher	68882	Mitotic Anaphase	38/1536	117/5082	0.327973	0.848573	0.753741	5706/55920/25909/991/9861/5715/7314/9184/51434/2010/5683/996/5714/22919/5721/5684/699/5698/5903/54820/5685/9491/55055/246184/5699/5701/5718/1058/5695/10735/55143/5694/5716/23421/5709/7311/348995/9232	38	117
fisher	GO:0006641	triglyceride metabolic process	29/3205	95/11434	0.329102	0.849402	0.620629	10062/10554/1056/1374/1571/2169/2173/2182/23305/2712/2876/3949/3990/3991/47/51141/51144/5294/5568/57104/57678/64834/7376/80025/847/8694/9104/949/9663	29	95
fisher	GO:1903509	liposaccharide metabolic process	29/3205	95/11434	0.329102	0.849402	0.620629	10026/153642/22901/256435/2581/26301/2720/2760/29880/411/414/427/4668/51604/5277/5281/56052/57704/581/6489/65258/7357/7903/84720/84992/8733/8818/9215/9488	29	95
fisher	GO:1903531	negative regulation of secretion by cell	40/3205	133/11434	0.329204	0.849402	0.620629	10062/10385/10911/11141/1149/1268/1394/151/152/1906/2150/2281/23208/26191/284/301/307/3162/3553/3557/3586/3952/3965/4756/4828/4988/50943/5371/5715/5742/64805/6814/7124/7292/7349/8074/9341/9370/94121/947	40	133
fisher	GO:0030193	regulation of blood coagulation	22/3205	71/11434	0.330317	0.849402	0.620629	10855/1906/2150/2161/2243/239/2811/286133/3848/4780/5055/5156/5341/5627/6280/6403/6850/7057/7099/710/7103/947	22	71
fisher	GO:1900046	regulation of hemostasis	22/3205	71/11434	0.330317	0.849402	0.620629	10855/1906/2150/2161/2243/239/2811/286133/3848/4780/5055/5156/5341/5627/6280/6403/6850/7057/7099/710/7103/947	22	71
fisher	GO:0030258	lipid modification	42/3205	140/11434	0.330601	0.849402	0.620629	1268/1374/1375/1892/22908/239/2639/27034/34/3612/3633/3635/3931/3952/4534/4594/5095/51179/51422/5166/5286/5287/5289/5290/5293/5294/5296/5447/54928/55343/55529/56623/6342/6646/7291/8309/8435/8613/8660/8776/8898/9370	42	140
fisher	GO:0010677	negative regulation of cellular carbohydrate metabolic process	3205-12-01	37/11434	0.331659	0.849402	0.620629	1196/2203/2645/2887/2931/2932/3953/4656/5341/5903/863/9370	12	37
fisher	GO:0030049	muscle filament sliding	3205-12-01	37/11434	0.331659	0.849402	0.620629	1756/4607/4621/7125/7134/7136/7140/7168/7169/7171/7273/88	12	37
fisher	GO:0033059	cellular pigmentation	3205-12-01	37/11434	0.331659	0.849402	0.620629	10540/10981/1130/1639/5443/55212/585/8195/84062/8766/8943/9230	12	37
fisher	GO:0033275	actin-myosin filament sliding	3205-12-01	37/11434	0.331659	0.849402	0.620629	1756/4607/4621/7125/7134/7136/7140/7168/7169/7171/7273/88	12	37
fisher	GO:0043487	regulation of RNA stability	3205-12-01	37/11434	0.331659	0.849402	0.620629	10492/10642/1869/23435/26135/2668/26986/4615/4904/7133/7538/9261	12	37
fisher	GO:0045058	T cell selection	3205-12-01	37/11434	0.331659	0.849402	0.620629	10538/50943/51561/6722/6778/6850/84433/912/915/916/920/940	12	37
fisher	GO:0051865	protein autoubiquitination	3205-12-01	37/11434	0.331659	0.849402	0.620629	11060/115426/1161/29089/50862/51127/51666/6737/7319/7320/9025/91445	12	37
fisher	GO:1904589	regulation of protein import	44/3205	147/11434	0.331836	0.849402	0.620629	1026/10913/11124/11142/1601/2010/2316/284/28952/2932/3059/3553/3586/3606/3728/3836/387/3952/3965/4188/5052/51284/51561/5296/54106/5460/5495/5532/5569/55929/5598/5716/5743/6548/7010/7043/7067/7097/7099/7124/8445/8692/8740/9141	44	147
fisher	3928663	EPHA-mediated growth cone collapse	9/1536	25/5082	0.331805	0.849402	0.755443	2046/2041/387/6714/6093/10398/2044/4627/2534	9	25
fisher	5663213	RHO GTPases Activate WASPs and WAVEs	9/1536	25/5082	0.331805	0.849402	0.755443	7454/25/26999/5595/10109/10096/10093/10163/10006	9	25
fisher	GO:0035690	cellular response to drug	17/3205	54/11434	0.332896	0.849849	0.62075	1906/2203/284996/3553/4502/4780/4824/4830/5532/5860/7037/790/8091/9370/9447/9647/969	17	54
fisher	GO:0043507	positive regulation of JUN kinase activity	17/3205	54/11434	0.332896	0.849849	0.62075	10333/142679/1616/1856/1906/3553/3557/4188/51776/54106/5770/6850/6885/7124/8600/9043/9064	17	54
fisher	GO:0046634	regulation of alpha-beta T cell activation	17/3205	54/11434	0.332896	0.849849	0.62075	1604/246778/3077/3105/3133/3606/3965/50943/51561/5914/6850/7048/7292/79576/8943/916/940	17	54
fisher	157118	Signaling by NOTCH	22/1536	66/5082	0.332643	0.849849	0.755443	83933/2208/9978/3002/7314/4853/5664/4855/102/8788/7089/7090/6907/22938/1869/7088/7091/8650/9612/5045/3065/7311	22	66
fisher	GO:0044106	cellular amine metabolic process	48/3205	161/11434	0.333891	0.850942	0.621861	10390/1103/1119/112483/11315/23498/262/26279/2639/27284/3067/3931/3949/3990/4929/493/51074/51166/5153/538/5683/5684/5685/5694/5695/5698/5699/56994/5701/5706/5709/5714/5715/57153/5716/5718/5721/6611/6723/7166/80736/8398/8942/9056/949/9491/9663/9861	48	161
fisher	GO:1900180	regulation of protein localization to nucleus	48/3205	161/11434	0.333891	0.850942	0.621861	1026/10913/11124/11142/11315/1601/2010/2316/2534/25942/284/28952/2932/3059/3553/3586/3606/3728/3836/387/3952/3965/4188/5052/51284/51561/5296/54106/5460/5495/5532/5569/55929/5598/5716/5743/6548/7010/7043/7067/7097/7099/7124/83593/84445/8445/8692/8740	48	161
fisher	GO:0010921	regulation of phosphatase activity	24/3205	78/11434	0.334061	0.850942	0.621861	10421/10507/133522/153769/2029/2280/2281/3476/51231/51400/5341/5519/5521/5527/5529/55844/6093/6992/7124/7184/8178/90853/9104/9891	24	78
fisher	GO:0000303	response to superoxide	3205-09-01	27/11434	0.335321	0.850942	0.62244	11315/4353/4780/5052/51022/538/6647/7352/9104	9	27
fisher	GO:0002181	cytoplasmic translation	3205-09-01	27/11434	0.335321	0.850942	0.62244	25873/28985/51121/6129/6139/6146/6154/6160/6165	9	27
fisher	GO:0010165	response to X-ray	3205-09-01	27/11434	0.335321	0.850942	0.62244	1026/1161/1785/2067/2547/301/7158/7520/8091	9	27
fisher	GO:0042461	photoreceptor cell development	3205-09-01	27/11434	0.335321	0.850942	0.62244	10210/2780/4669/5080/5146/5584/585/6103/9742	9	27
fisher	hsa00030	Pentose phosphate pathway	9/1579	25/5210	0.33517	0.850942	0.971012	229/226/6120/230/9104/5634/2203/5631/5213	9	25
fisher	hsa04966	Collecting duct acid secretion	9/1579	25/5210	0.33517	0.850942	0.971012	51382/528/523/6521/525/760/529/9550/90423	9	25
fisher	GO:0034599	cellular response to oxidative stress	54/3205	182/11434	0.336156	0.851935	0.623285	10013/10068/10202/10276/10365/10550/11315/133522/1785/199/221/2395/25/2876/29957/301/3082/3162/3240/3315/358/3934/406/4255/4257/4314/4353/4358/468/4744/4780/4841/4891/4929/5052/51022/5156/5371/538/55074/5598/5829/5831/6352/6421/6647/6714/7057/7128/7168/7444/87178/8876/9104	54	182
fisher	GO:0034976	response to endoplasmic reticulum stress	54/3205	182/11434	0.336156	0.851935	0.623285	10018/10106/10134/10525/10551/10952/10956/10987/11315/1200/16/1639/1861/23435/23480/23753/246/26232/27113/2931/2932/29978/30827/3309/467/468/4780/51060/51569/51726/5296/5371/54956/5516/5701/5706/5770/581/6400/64061/6449/6745/7057/7184/7466/79139/837/83734/8405/84236/84447/84919/91445/9217	54	182
fisher	GO:0010634	positive regulation of epithelial cell migration	26/3205	85/11434	0.337202	0.852334	0.624166	10013/10016/1235/1512/154796/1839/1906/239/284/3315/3640/3675/3690/54566/5743/57669/6678/6714/7010/7048/7057/8613/8766/8829/949/9647	26	85
fisher	GO:0034767	positive regulation of ion transmembrane transport	26/3205	85/11434	0.337202	0.852334	0.624166	10008/10345/1520/1756/1785/1804/2745/288/3753/444/481/4878/4923/5027/5174/5649/57620/6271/6548/6569/6786/7349/81/88/9104/9446	26	85
fisher	114452	Activation of BH3-only proteins	8/1536	22/5082	0.337046	0.852334	0.759262	7532/140735/572/7534/27113/7531/1869/10018	8	22
fisher	163125	Post-translational modification: synthesis of GPI-anchored proteins	8/1536	22/5082	0.337046	0.852334	0.759262	5277/9488/84720/5281/51604/8733/8818/10026	8	22
fisher	GO:2000181	negative regulation of blood vessel morphogenesis	19/3205	61/11434	0.33813	0.853918	0.625531	11061/1524/154796/23166/2833/3202/356/5140/5371/55333/5607/5797/6093/64218/6678/6772/7010/7057/9723	19	61
fisher	2990846	SUMOylation	21/1536	63/5082	0.338273	0.853918	0.759262	56160/11097/6996/6672/9688/5371/10055/8554/197370/23165/9883/5903/7329/205564/4927/6015/7508/10735/6613/1912/348995	21	63
fisher	GO:0005978	glycogen biosynthetic process	14/3205	44/11434	0.339983	0.854299	0.626134	178/2645/2887/2931/2932/2992/5509/7311/7314/7957/8445/8660/8864/9572	14	44
fisher	GO:0006611	protein export from nucleus	14/3205	44/11434	0.339983	0.854299	0.626134	103/11097/11315/127933/1984/2010/23039/2932/3429/3553/4927/6672/80824/8536	14	44
fisher	GO:0009201	ribonucleoside triphosphate biosynthetic process	14/3205	44/11434	0.339983	0.854299	0.626134	10632/226/29922/30968/4830/4832/4833/506/513/51422/54963/56474/790/9551	14	44
fisher	GO:0009250	glucan biosynthetic process	14/3205	44/11434	0.339983	0.854299	0.626134	178/2645/2887/2931/2932/2992/5509/7311/7314/7957/8445/8660/8864/9572	14	44
fisher	GO:0042044	fluid transport	14/3205	44/11434	0.339983	0.854299	0.626134	108/114/1906/1910/2778/358/366/551/5568/5573/7380/8692/8766/89872	14	44
fisher	GO:0072523	purine-containing compound catabolic process	14/3205	44/11434	0.339983	0.854299	0.626134	191/25939/2876/3094/4595/4907/5140/5144/5153/51816/53343/55270/5598/847	14	44
fisher	1445148	Translocation of GLUT4 to the plasma membrane	15/1536	44/5082	0.33959	0.854299	0.759263	4641/5867/5564/51422/7532/22920/8773/9882/7534/5898/54536/6814/7531/55763/5872	15	44
fisher	GO:0006639	acylglycerol metabolic process	30/3205	99/11434	0.34212	0.858627	0.629362	10062/10554/1056/1374/1571/2169/2173/2182/23305/2712/2876/3949/3990/3991/47/51141/51144/5294/5568/57104/57678/64834/7376/80025/847/8527/8694/9104/949/9663	30	99
fisher	GO:0008406	gonad development	47/3205	158/11434	0.34271	0.858627	0.630095	10018/10272/10370/10549/11144/132625/1583/2067/2069/22862/23626/23639/2623/2796/30812/3157/3417/3640/3952/4201/4257/4744/4824/50846/5156/546/5568/56311/581/5872/5914/598/599/6647/666/6716/6770/6776/7110/7490/7812/8031/8195/8204/835/8892/8894	47	158
fisher	GO:0061008	hepaticobiliary system development	32/3205	106/11434	0.344053	0.858627	0.630291	1030/10370/10533/1628/2243/229/23463/26019/26257/301/3077/3157/3720/38/3929/5290/5451/54903/55679/5764/5774/5860/65985/7067/7083/7128/7547/790/831/861/9104/9480	32	106
fisher	GO:0045927	positive regulation of growth	55/3205	186/11434	0.345037	0.858627	0.630291	102/10507/10551/11116/136319/1535/1839/2064/2182/22902/22954/23394/23499/239/2395/27185/2803/2932/3021/3084/3897/3952/4666/5007/51176/51761/53335/5393/54512/551/5607/5645/5716/57678/57699/57731/585/627/6279/6280/6548/6722/6776/7048/7349/7466/7490/80736/8195/825/84258/8766/8829/9647/9699	55	186
fisher	GO:0048193	Golgi vesicle transport	55/3205	186/11434	0.345037	0.858627	0.630291	10066/10067/10134/10228/10282/10434/10483/10717/10972/114879/1211/127018/1785/2060/23230/23499/27072/27252/2801/2803/288/28952/29097/351/372/374868/399687/4430/53407/55014/55763/5584/56681/57120/57222/57511/6102/65258/6683/6711/6892/7405/79571/81562/83548/84062/8773/8905/91949/9217/9218/9341/9527/9632/9980	55	186
fisher	GO:0051101	regulation of DNA binding	23/3205	75/11434	0.345818	0.858627	0.630291	11315/1869/2068/23476/25942/2623/28996/3001/3162/3398/341405/3428/3670/4188/4488/4830/51176/6672/7291/8091/8721/8864/9355	23	75
fisher	GO:0051705	multi-organism behavior	23/3205	75/11434	0.345818	0.858627	0.630291	1583/1602/1979/23230/26047/2902/2904/2908/310/351/3553/3845/5021/551/5532/585/7067/7068/7349/8195/8932/9378/94235	23	75
fisher	GO:0090317	negative regulation of intracellular protein transport	23/3205	75/11434	0.345818	0.858627	0.630291	10434/10956/11124/11142/11315/127018/2010/284/28952/2932/3586/3753/4188/5495/5569/5598/57120/5716/6672/7067/8445/8740/9370	23	75
fisher	GO:0006636	unsaturated fatty acid biosynthetic process	16/3205	51/11434	0.346276	0.858627	0.630291	1906/239/240/246/2678/301/4056/551/5601/5730/5742/5743/6051/6850/6916/9536	16	51
fisher	GO:0009142	nucleoside triphosphate biosynthetic process	16/3205	51/11434	0.346276	0.858627	0.630291	10632/203/226/29922/30968/4830/4832/4833/506/513/51422/54963/56474/7298/790/9551	16	51
fisher	GO:0032768	regulation of monooxygenase activity	16/3205	51/11434	0.346276	0.858627	0.630291	10434/11315/1268/1785/2208/2668/2672/3553/3845/493/51070/5447/6697/7124/7421/949	16	51
fisher	GO:0035710	CD4-positive, alpha-beta T cell activation	16/3205	51/11434	0.346276	0.858627	0.630291	10538/1604/246778/2529/26279/30968/3965/50943/51176/51561/538/5914/6304/64218/6778/7292	16	51
fisher	GO:0046324	regulation of glucose import	16/3205	51/11434	0.346276	0.858627	0.630291	114882/1389/2887/2931/29803/3099/4780/51422/5296/55600/5584/6253/6506/7124/8660/9370	16	51
fisher	GO:1902882	regulation of response to oxidative stress	16/3205	51/11434	0.346276	0.858627	0.630291	10013/11315/2876/3082/3240/3315/4314/468/4780/4841/5598/5831/6421/6647/8876/9104	16	51
fisher	GO:1903076	regulation of protein localization to plasma membrane	16/3205	51/11434	0.346276	0.858627	0.630291	10434/10551/127018/131578/1601/27237/367/3675/5584/57120/598/64114/6711/8417/8650/9378	16	51
fisher	GO:1904375	regulation of protein localization to cell periphery	16/3205	51/11434	0.346276	0.858627	0.630291	10434/10551/127018/131578/1601/27237/367/3675/5584/57120/598/64114/6711/8417/8650/9378	16	51
fisher	GO:0001569	patterning of blood vessels	3205-11-01	34/11434	0.346704	0.858627	0.63037	1906/4855/51176/581/6688/6722/6789/7048/8829/90/9723	11	34
fisher	GO:0042769	DNA damage response, detection of DNA damage	3205-11-01	34/11434	0.346704	0.858627	0.63037	27033/5424/5983/64949/64965/7311/7314/7320/8091/8450/9978	11	34
fisher	GO:0044724	single-organism carbohydrate catabolic process	36/3205	120/11434	0.347137	0.858627	0.630459	11164/1486/178/2026/2203/226/229/230/2529/2584/2645/2712/2720/27294/2760/2990/2992/3098/3099/3101/4656/5027/51422/5213/5230/5255/5509/55347/55526/572/5836/6120/80201/8473/863/957	36	120
fisher	GO:0050880	regulation of blood vessel size	38/3205	127/11434	0.348364	0.858627	0.631819	10335/10800/10911/146/148/151/152/1906/1910/2150/2243/239/240/2702/2729/2876/3043/3162/3352/3792/3952/4878/5021/5029/5286/551/5742/5743/5797/59/59342/624/6640/6647/7349/8195/8864/9474	38	127
fisher	GO:0010827	regulation of glucose transport	25/3205	82/11434	0.348682	0.858627	0.631819	11097/114882/1389/23165/2645/2887/2931/29803/3099/348995/3553/4780/4927/51422/5296/55600/5584/5903/6253/6506/7124/8660/9370/9688/9883	25	82
fisher	GO:0051494	negative regulation of cytoskeleton organization	27/3205	89/11434	0.351072	0.858627	0.631819	10013/10163/10300/10677/136319/22919/246176/2764/2934/29765/29766/4070/57159/57731/585/58526/5962/6708/6710/6711/6712/79929/8195/832/83715/91663/9535	27	89
fisher	GO:0006970	response to osmotic stress	18/3205	58/11434	0.351165	0.858627	0.631819	1263/1583/27347/310/3176/358/366/5269/551/581/624/6352/7124/8065/81628/825/92241/9990	18	58
fisher	GO:0006656	phosphatidylcholine biosynthetic process	3205-08-01	24/11434	0.351999	0.858627	0.631819	10390/1103/1119/3931/56994/57153/80736/9663	8	24
fisher	GO:0006829	zinc II ion transport	3205-08-01	24/11434	0.351999	0.858627	0.631819	10463/201266/29985/4891/5286/55630/64116/7781	8	24
fisher	GO:0009394	2'-deoxyribonucleotide metabolic process	3205-08-01	24/11434	0.351999	0.858627	0.631819	1716/23583/25939/4595/55270/6996/7298/79661	8	24
fisher	GO:0010575	positive regulation of vascular endothelial growth factor production	3205-08-01	24/11434	0.351999	0.858627	0.631819	10855/3553/3572/3670/468/55959/5743/728	8	24
fisher	GO:0032689	negative regulation of interferon-gamma production	3205-08-01	24/11434	0.351999	0.858627	0.631819	3586/3965/50943/5914/708/7099/7292/8993	8	24
fisher	GO:0032814	regulation of natural killer cell activation	3205-08-01	24/11434	0.351999	0.858627	0.631819	1130/148022/2323/26191/3606/51561/6776/8993	8	24
fisher	GO:0042036	negative regulation of cytokine biosynthetic process	3205-08-01	24/11434	0.351999	0.858627	0.631819	2302/3586/3635/3902/50943/5607/6441/9111	8	24
fisher	GO:0046627	negative regulation of insulin receptor signaling pathway	3205-08-01	24/11434	0.351999	0.858627	0.631819	197/2887/2931/3553/5770/57727/5791/8835	8	24
fisher	GO:0051180	vitamin transport	3205-08-01	24/11434	0.351999	0.858627	0.631819	10560/2350/2352/6947/6948/8029/949/9963	8	24
fisher	GO:0060487	lung epithelial cell differentiation	3205-08-01	24/11434	0.351999	0.858627	0.631819	10365/10551/2302/3202/3596/7067/7068/8650	8	24
fisher	GO:0071450	cellular response to oxygen radical	3205-08-01	24/11434	0.351999	0.858627	0.631819	11315/4353/4780/5052/51022/538/6647/9104	8	24
fisher	GO:0071451	cellular response to superoxide	3205-08-01	24/11434	0.351999	0.858627	0.631819	11315/4353/4780/5052/51022/538/6647/9104	8	24
fisher	GO:0072348	sulfur compound transport	3205-08-01	24/11434	0.351999	0.858627	0.631819	10560/11136/115286/116369/1497/1836/29127/9197	8	24
fisher	GO:1902042	negative regulation of extrinsic apoptotic signaling pathway via death domain receptors	3205-08-01	24/11434	0.351999	0.858627	0.631819	11315/2243/2876/3162/5664/5894/64114/7128	8	24
fisher	GO:1903573	negative regulation of response to endoplasmic reticulum stress	3205-08-01	24/11434	0.351999	0.858627	0.631819	10525/10956/11315/51060/5770/7466/84447/84919	8	24
fisher	GO:2000403	positive regulation of lymphocyte migration	3205-08-01	24/11434	0.351999	0.858627	0.631819	102/199/29108/3676/6352/6364/8740/9547	8	24
fisher	512988	Interleukin-3, 5 and GM-CSF signaling	14/1536	41/5082	0.345756	0.858627	0.770063	3561/3716/6776/7314/5777/3635/2889/7534/3568/3559/2534/5290/5293/7311	14	41
fisher	2555396	Mitotic Metaphase and Anaphase	38/1536	118/5082	0.350848	0.858627	0.7784	5706/55920/25909/991/9861/5715/7314/9184/51434/2010/5683/996/5714/22919/5721/5684/699/5698/5903/54820/5685/9491/55055/246184/5699/5701/5718/1058/5695/10735/55143/5694/5716/23421/5709/7311/348995/9232	38	118
fisher	hsa00010	Glycolysis / Gluconeogenesis	21/1579	63/5210	0.343632	0.858627	0.971012	5230/128/1737/229/1738/226/9562/3945/3101/130589/3098/230/92579/221/2645/80201/2026/2203/3099/220/5213	21	63
fisher	hsa05230	Central carbon metabolism in cancer	21/1579	63/5210	0.343632	0.858627	0.971012	3845/3101/5595/3098/3417/2645/5294/5894/23533/2064/10000/80201/5156/5296/27165/9997/3099/5290/5293/5605/5213	21	63
fisher	hsa05322	Systemic lupus erythematosus	35/1579	108/5210	0.349983	0.858627	0.971012	714/8362/2215/9555/121504/940/3586/959/3017/81/2904/7124/717/3112/6628/3021/8367/8969/6737/2209/8360/6741/3113/8345/8365/731/88/8334/3122/3012/958/3118/1511/2212/8364	35	108
fisher	hsa05130	Pathogenic Escherichia coli infection	14/1579	41/5210	0.350113	0.858627	0.971012	7454/3059/25/7099/347733/387/7534/10109/81027/6093/10093/2534/929/23643	14	41
fisher	hsa01522	Endocrine resistance	30/1579	92/5210	0.35106	0.858627	0.971012	53358/3845/2778/1026/1839/10498/108/369/5595/6714/4853/4855/572/5294/5894/1019/23533/8202/2064/10000/5568/5296/114/1869/581/5290/5293/5601/1870/5605	30	92
fisher	GO:1901617	organic hydroxy compound biosynthetic process	58/3205	197/11434	0.354012	0.859909	0.633932	10390/10654/1103/1109/1119/11315/120227/1497/1583/1593/1652/1717/2224/2246/22937/239/246/2672/3067/3157/34/3553/3612/3930/3931/3952/4047/4923/4929/51141/51151/51422/51477/51478/5341/538/5447/54928/55217/56994/57153/5724/6342/64801/6647/6718/6770/7124/7166/7421/80270/80736/8309/8566/8864/9453/9572/9663	58	197
fisher	GO:0006513	protein monoubiquitination	13/3205	41/11434	0.354688	0.859909	0.633932	10075/10210/123169/23429/29089/54623/55120/6015/6737/7314/7320/8450/9978	13	41
fisher	GO:0042147	retrograde transport, endosome to Golgi	13/3205	41/11434	0.354688	0.859909	0.633932	10228/144717/1639/26000/51209/54551/7813/79735/83874/8675/9043/9341/9527	13	41
fisher	GO:0051966	regulation of synaptic transmission, glutamatergic	13/3205	41/11434	0.354688	0.859909	0.633932	1268/2752/2897/2912/2913/2915/5021/5649/5663/5743/57555/7349/9378	13	41
fisher	GO:0060042	retina morphogenesis in camera-type eye	13/3205	41/11434	0.354688	0.859909	0.633932	10210/2780/28996/30812/50937/5146/51761/5764/5797/6103/7020/8842/9497	13	41
fisher	GO:0001889	liver development	31/3205	103/11434	0.354765	0.859909	0.633932	1030/10370/10533/1628/2243/229/23463/26019/26257/301/3077/3157/3720/38/3929/5290/5451/55679/5764/5774/5860/65985/7067/7083/7128/7547/790/831/861/9104/9480	31	103
fisher	GO:0034620	cellular response to unfolded protein	31/3205	103/11434	0.354765	0.859909	0.633932	10018/10106/10525/10551/10952/10987/1200/16/1639/23480/23753/27113/2931/30827/3309/467/468/4780/51726/54956/5770/581/64061/6745/7184/7466/79139/84236/84447/84919/9217	31	103
fisher	GO:0007030	Golgi organization	20/3205	65/11434	0.355041	0.859909	0.633932	10228/10972/1263/1785/26259/27314/2801/399687/53407/54808/55014/55204/5595/5605/64689/7534/80124/83548/8675/91949	20	65
fisher	GO:1901343	negative regulation of vasculature development	20/3205	65/11434	0.355041	0.859909	0.633932	11061/1524/154796/23166/2833/3202/356/5140/5371/55333/5607/5797/6093/64218/6678/6772/7010/7057/7490/9723	20	65
fisher	GO:0002756	MyD88-independent toll-like receptor signaling pathway	22/3205	72/11434	0.358158	0.859909	0.637659	10010/148022/2002/23643/330/3654/466/5595/5598/5601/5606/6196/6885/7099/7311/7314/79931/841/9252/9261/929/9641	22	72
fisher	GO:0010810	regulation of cell-substrate adhesion	41/3205	138/11434	0.359994	0.859909	0.637659	10109/10276/10551/10562/1295/1613/1785/2013/2041/2199/2243/2316/23499/23603/246/25975/27185/2932/3675/4070/4221/51144/55920/5764/57669/5800/5921/6093/6385/6548/6696/6714/7010/7057/708/780/81/91663/9480/9647/9723	41	138
fisher	GO:0003044	regulation of systemic arterial blood pressure mediated by a chemical signal	15/3205	48/11434	0.36055	0.859909	0.637659	1359/146/148/1511/1522/1535/1906/2150/2702/290/4311/5021/5144/6196/7168	15	48
fisher	GO:0033143	regulation of intracellular steroid hormone receptor signaling pathway	15/3205	48/11434	0.36055	0.859909	0.637659	10013/10498/11315/1601/3065/3275/3670/406/51569/5245/627/6502/6714/9575/9604	15	48
fisher	GO:1903793	positive regulation of anion transport	15/3205	48/11434	0.36055	0.859909	0.637659	1906/2668/2897/3553/4923/5027/5029/51499/51761/5244/551/5601/6569/8600/8723	15	48
fisher	GO:0042306	regulation of protein import into nucleus	43/3205	145/11434	0.360594	0.859909	0.637659	1026/10913/11124/11142/1601/2010/2316/284/28952/2932/3059/3553/3586/3606/3728/3836/387/3952/3965/4188/5052/51284/51561/5296/54106/5460/5495/5532/5569/55929/5598/5716/5743/6548/7010/7043/7067/7097/7099/7124/8445/8692/8740	43	145
fisher	GO:1903524	positive regulation of blood circulation	24/3205	79/11434	0.360692	0.859909	0.637659	10800/10911/146/148/1490/152/1906/2150/2243/239/240/2702/2931/3162/4878/5021/5144/551/5742/5743/5797/59342/7168/7349	24	79
fisher	GO:0006090	pyruvate metabolic process	26/3205	86/11434	0.362768	0.859909	0.637659	10873/1737/1738/2026/2203/226/229/230/2645/3098/3099/3101/3945/4656/5027/5091/51422/5166/5213/5230/55526/57546/80201/8473/863/957	26	86
fisher	GO:0006399	tRNA metabolic process	26/3205	86/11434	0.362768	0.859909	0.637659	11102/11157/16/23395/27079/2926/3376/339487/3735/51095/51637/5393/54913/55039/55687/60528/6301/6741/6894/79731/79897/80324/81890/833/83480/91801	26	86
fisher	GO:0003254	regulation of membrane depolarization	3205-10-01	31/11434	0.363116	0.859909	0.637659	10021/239/2702/2729/288/4092/4923/5027/5774/6714	10	31
fisher	GO:0006369	termination of RNA polymerase II transcription	3205-10-01	31/11434	0.363116	0.859909	0.637659	134353/1478/1479/29894/51362/65109/6628/8106/84967/9939	10	31
fisher	GO:0031529	ruffle organization	3205-10-01	31/11434	0.363116	0.859909	0.637659	1436/199/23603/4070/51466/5341/54869/55920/5962/7168	10	31
fisher	GO:0032735	positive regulation of interleukin-12 production	3205-10-01	31/11434	0.363116	0.859909	0.637659	3394/3670/3965/51561/54106/7097/7099/7292/958/959	10	31
fisher	GO:0035384	thioester biosynthetic process	3205-10-01	31/11434	0.363116	0.859909	0.637659	1737/1738/2182/23305/2639/47/51144/5166/57546/64834	10	31
fisher	GO:0045103	intermediate filament-based process	3205-10-01	31/11434	0.363116	0.859909	0.637659	10049/1832/1861/3857/4534/4744/51761/5630/5894/6647	10	31
fisher	GO:0045104	intermediate filament cytoskeleton organization	3205-10-01	31/11434	0.363116	0.859909	0.637659	10049/1832/1861/3857/4534/4744/51761/5630/5894/6647	10	31
fisher	GO:0061383	trabecula morphogenesis	3205-10-01	31/11434	0.363116	0.859909	0.637659	10507/133522/2201/2274/2280/3084/387/4666/6722/7010	10	31
fisher	GO:0071616	acyl-CoA biosynthetic process	3205-10-01	31/11434	0.363116	0.859909	0.637659	1737/1738/2182/23305/2639/47/51144/5166/57546/64834	10	31
fisher	GO:0006664	glycolipid metabolic process	28/3205	93/11434	0.364477	0.859909	0.637659	10026/153642/22901/256435/2581/26301/2720/2760/29880/411/414/427/4668/51604/5277/5281/57704/581/6489/65258/7357/7903/84720/84992/8733/8818/9215/9488	28	93
fisher	GO:0018022	peptidyl-lysine methylation	17/3205	55/11434	0.36499	0.859909	0.637659	22823/22938/23168/30827/3720/4221/54093/5929/6839/7799/83852/8473/84787/8726/90780/9555/9869	17	55
fisher	GO:0006638	neutral lipid metabolic process	30/3205	100/11434	0.365888	0.859909	0.637659	10062/10554/1056/1374/1571/2169/2173/2182/23305/2712/2876/3949/3990/3991/47/51141/51144/5294/5568/57104/57678/64834/7376/80025/847/8527/8694/9104/949/9663	30	100
fisher	GO:0009411	response to UV	30/3205	100/11434	0.365888	0.859909	0.637659	1026/1111/1161/2067/2068/2073/2237/22954/2876/3364/358/4221/4311/51499/5275/5371/5424/5429/5601/5743/581/7319/7320/7507/7508/84236/8450/847/8692/9768	30	100
fisher	GO:0030968	endoplasmic reticulum unfolded protein response	30/3205	100/11434	0.365888	0.859909	0.637659	10018/10106/10525/10551/10952/10987/1200/16/1639/23480/23753/27113/2931/30827/3309/467/468/4780/51726/54956/5770/581/64061/6745/7184/7466/79139/84447/84919/9217	30	100
fisher	GO:0019722	calcium-mediated signaling	32/3205	107/11434	0.367052	0.859909	0.637659	10134/10316/1193/1240/1756/1906/2281/2833/29995/3084/3094/340205/3683/3897/444/4761/481/493/5032/5341/5532/6403/6548/6850/695/7462/83988/84174/9104/916/920/9446	32	107
fisher	GO:0006096	glycolytic process	19/3205	62/11434	0.368426	0.859909	0.637659	2026/2203/226/229/230/2645/3098/3099/3101/4656/5027/51422/5213/5230/55526/80201/8473/863/957	19	62
fisher	GO:0006757	ATP generation from ADP	19/3205	62/11434	0.368426	0.859909	0.637659	2026/2203/226/229/230/2645/3098/3099/3101/4656/5027/51422/5213/5230/55526/80201/8473/863/957	19	62
fisher	GO:0030512	negative regulation of transforming growth factor beta receptor signaling pathway	19/3205	62/11434	0.368426	0.859909	0.637659	11171/1149/1785/199699/2201/23089/23592/2734/283149/3309/4092/51377/7041/7043/7048/7311/7314/9480/9958	19	62
fisher	GO:1903845	negative regulation of cellular response to transforming growth factor beta stimulus	19/3205	62/11434	0.368426	0.859909	0.637659	11171/1149/1785/199699/2201/23089/23592/2734/283149/3309/4092/51377/7041/7043/7048/7311/7314/9480/9958	19	62
fisher	GO:2000106	regulation of leukocyte apoptotic process	19/3205	62/11434	0.368426	0.859909	0.637659	10081/27113/301/3059/3586/3965/5027/5133/56891/57678/581/6352/6776/695/81704/841/8660/8915/917	19	62
fisher	GO:0031334	positive regulation of protein complex assembly	38/3205	128/11434	0.369437	0.859909	0.637659	10013/10018/10093/10096/10109/10788/11124/115362/133746/143098/196/2242/246/27113/2764/29108/2932/2934/3055/3394/3936/4286/4314/51466/5341/54551/55832/5701/5706/581/6714/6722/6886/7124/7291/8061/9447/9535	38	128
fisher	GO:0071383	cellular response to steroid hormone stimulus	38/3205	128/11434	0.369437	0.859909	0.637659	10021/10062/164091/1906/2002/2101/2908/301/3145/358/3586/367/3670/4306/4478/4656/4744/4824/490/4929/51176/5272/5914/5915/65985/6714/6770/687/7067/7068/7332/7376/7421/8202/8204/84676/8856/9572	38	128
fisher	GO:0006694	steroid biosynthetic process	40/3205	135/11434	0.36995	0.859909	0.637659	10654/10948/1109/120227/1583/1588/1593/1717/2224/2246/22937/2672/2908/3157/3553/3930/3952/4047/50846/5087/51141/51144/51422/51478/5447/6342/64746/64801/6647/6716/6718/6770/7124/7421/80270/80765/8309/9453/949/9572	40	135
fisher	GO:0065004	protein-DNA complex assembly	40/3205	135/11434	0.36995	0.859909	0.637659	1058/11144/11339/121504/1602/1616/196/23126/23421/23569/26054/2958/3006/3017/3021/3024/4673/4674/546/55729/55832/5701/5706/5889/5931/64061/6873/6879/6925/7067/8345/8360/8362/8364/8365/8367/85453/8607/9014/9555	40	135
fisher	GO:0006833	water transport	3205-12-01	38/11434	0.370564	0.859909	0.637659	108/114/2778/358/366/551/5568/5573/7380/8692/8766/89872	12	38
fisher	GO:0006893	Golgi to plasma membrane transport	3205-12-01	38/11434	0.370564	0.859909	0.637659	10434/114879/127018/1785/23499/2803/288/28952/55763/57120/6711/9341	12	38
fisher	GO:0043966	histone H3 acetylation	3205-12-01	38/11434	0.370564	0.859909	0.637659	10629/1111/23476/23774/25942/4674/51147/51176/56655/6688/6885/6929	12	38
fisher	GO:0051602	response to electrical stimulus	3205-12-01	38/11434	0.370564	0.859909	0.637659	1394/1641/199/23774/27185/4656/4761/5027/627/6548/84676/929	12	38
fisher	GO:0051668	localization within membrane	3205-12-01	38/11434	0.370564	0.859909	0.637659	10972/2934/372/399687/5584/56681/5898/83547/8724/9217/9218/9632	12	38
fisher	GO:0090003	regulation of establishment of protein localization to plasma membrane	3205-12-01	38/11434	0.370564	0.859909	0.637659	10434/10551/127018/131578/27237/367/3675/5584/57120/598/64114/9378	12	38
fisher	GO:1901016	regulation of potassium ion transmembrane transporter activity	3205-12-01	38/11434	0.370564	0.859909	0.637659	10008/11060/1785/27347/288/3753/3755/481/4878/7531/7881/88	12	38
fisher	GO:0000281	mitotic cytokinesis	3205-07-01	21/11434	0.370645	0.859909	0.637659	1616/288/29127/54443/585/5921/6711	7	21
fisher	GO:0001562	response to protozoan	3205-07-01	21/11434	0.370645	0.859909	0.637659	10538/1130/3394/3586/64581/951/958	7	21
fisher	GO:0003416	endochondral bone growth	3205-07-01	21/11434	0.370645	0.859909	0.637659	10498/5447/54796/5914/5915/7048/7057	7	21
fisher	GO:0006541	glutamine metabolic process	3205-07-01	21/11434	0.370645	0.859909	0.637659	26227/27165/2746/2752/5198/56474/790	7	21
fisher	GO:0009303	rRNA transcription	3205-07-01	21/11434	0.370645	0.859909	0.637659	10360/10927/2971/2975/9014/9330/9555	7	21
fisher	GO:0016338	calcium-independent cell-cell adhesion via plasma membrane cell-adhesion molecules	3205-07-01	21/11434	0.370645	0.859909	0.637659	1364/1365/23562/51208/7122/9073/9080	7	21
fisher	GO:0019430	removal of superoxide radicals	3205-07-01	21/11434	0.370645	0.859909	0.637659	11315/4353/4780/5052/538/6647/9104	7	21
fisher	GO:0042994	cytoplasmic sequestering of transcription factor	3205-07-01	21/11434	0.370645	0.859909	0.637659	11124/28952/3586/4188/5716/7067/8740	7	21
fisher	GO:0045822	negative regulation of heart contraction	3205-07-01	21/11434	0.370645	0.859909	0.637659	10911/146/148/2281/5144/5294/57731	7	21
fisher	GO:0048147	negative regulation of fibroblast proliferation	3205-07-01	21/11434	0.370645	0.859909	0.637659	1602/2010/22954/23515/2950/4049/581	7	21
fisher	GO:0050650	chondroitin sulfate proteoglycan biosynthetic process	3205-07-01	21/11434	0.370645	0.859909	0.637659	126792/1464/55501/56548/633/63827/64132	7	21
fisher	GO:0051156	glucose 6-phosphate metabolic process	3205-07-01	21/11434	0.370645	0.859909	0.637659	2645/3098/3099/3101/6120/80201/92579	7	21
fisher	GO:0051904	pigment granule transport	3205-07-01	21/11434	0.370645	0.859909	0.637659	10540/1639/55212/585/8195/8766/9230	7	21
fisher	GO:0051905	establishment of pigment granule localization	3205-07-01	21/11434	0.370645	0.859909	0.637659	10540/1639/55212/585/8195/8766/9230	7	21
fisher	GO:0060216	definitive hemopoiesis	3205-07-01	21/11434	0.370645	0.859909	0.637659	103/2623/2624/4066/6886/7010/861	7	21
fisher	GO:0061082	myeloid leukocyte cytokine production	3205-07-01	21/11434	0.370645	0.859909	0.637659	10417/11213/3162/7043/7097/7099/8915	7	21
fisher	GO:0071624	positive regulation of granulocyte chemotaxis	3205-07-01	21/11434	0.370645	0.859909	0.637659	1906/3553/3929/51561/57402/708/728	7	21
fisher	GO:0090022	regulation of neutrophil chemotaxis	3205-07-01	21/11434	0.370645	0.859909	0.637659	1906/3553/3929/4354/51561/708/728	7	21
fisher	GO:1900117	regulation of execution phase of apoptosis	3205-07-01	21/11434	0.370645	0.859909	0.637659	1149/1676/2833/5062/581/598/666	7	21
fisher	GO:1901797	negative regulation of signal transduction by p53 class mediator	3205-07-01	21/11434	0.370645	0.859909	0.637659	50484/51499/5716/624/7291/83596/960	7	21
fisher	GO:0070588	calcium ion transmembrane transport	44/3205	149/11434	0.370665	0.859909	0.637659	10008/10345/10369/10681/11141/117144/117532/1193/123041/1394/140803/1756/2280/2281/26133/2823/2902/2904/347732/444/481/4878/490/492/493/4988/5144/5294/54106/55283/55584/5663/57620/59285/6261/6271/64805/6548/6786/7226/8065/8989/9104/9446	44	149
fisher	GO:0045137	development of primary sexual characteristics	48/3205	163/11434	0.371048	0.859909	0.637659	10018/10272/10370/10549/11144/132625/1583/1602/2067/2069/22862/23626/23639/2623/2796/30812/3157/3417/3640/3952/4201/4257/4744/4824/50846/5156/546/5568/56311/581/5872/5914/598/599/6647/666/6716/6770/6776/7110/7490/7812/8031/8195/8204/835/8892/8894	48	163
fisher	GO:0035666	TRIF-dependent toll-like receptor signaling pathway	21/3205	69/11434	0.371126	0.859909	0.637659	10010/148022/2002/23643/330/3654/466/5595/5598/5601/5606/6196/6885/7099/7311/7314/841/9252/9261/929/9641	21	69
fisher	GO:1902106	negative regulation of leukocyte differentiation	21/3205	69/11434	0.371126	0.859909	0.637659	10272/11006/1493/2064/2302/2624/325/3398/3635/4057/4830/50943/5914/7099/714/7292/861/8821/8993/9290/9370	21	69
fisher	212300	PRC2 methylates histones and DNA	12/1536	35/5082	0.35903	0.859909	0.791068	8726/8362/3720/121504/3021/8367/8360/22823/5931/8365/8364/23512	12	35
fisher	1168372	Downstream signaling events of B Cell Receptor (BCR)	45/1536	141/5082	0.359301	0.859909	0.791068	3845/6885/25780/5706/1026/3932/1839/2251/9861/940/5715/7314/5683/2931/2069/5714/8915/5721/5684/5698/572/930/5685/2246/2064/9491/2932/5699/5156/5296/5701/5718/8945/8074/8660/5695/5694/2534/3084/5716/84433/5290/5293/5709/7311	45	141
fisher	71291	Metabolism of amino acids and derivatives	52/1536	164/5082	0.365687	0.859909	0.802066	262/1738/5706/2752/23498/51166/9861/3067/5715/5723/11112/51380/549/191/5683/2746/56922/5714/1152/5721/5832/5684/8942/55217/26227/5698/5685/2729/2639/38/5860/9491/5699/5701/2806/5718/27165/5695/23474/5694/7166/5716/384/6611/5831/27034/435/51074/6723/5709/3034/4552	52	164
fisher	2029480	Fcgamma receptor (FCGR) dependent phagocytosis	21/1536	64/5082	0.369827	0.859909	0.80576	7454/25/4641/26999/63916/6850/3055/8398/5595/6714/917/10109/2209/10096/5296/10093/10163/2534/10006/5290/2212	21	64
fisher	1980143	Signaling by NOTCH1	16/1536	48/5082	0.370164	0.859909	0.80576	83933/9978/7314/5664/102/8788/7089/7090/6907/22938/7088/7091/8650/9612/3065/7311	16	48
fisher	hsa00190	Oxidative phosphorylation	34/1579	105/5210	0.355169	0.859909	0.971012	4716/513/51382/55967/528/523/9551/4724/1537/1337/525/4696/64077/1350/4713/10063/533/529/4708/9550/10632/4705/4711/4694/4717/537/90423/1347/4704/4712/4697/506/7381/1349	34	105
fisher	hsa05160	Hepatitis C	38/1579	118/5210	0.358305	0.859909	0.971012	6772/10062/3845/5521/1026/949/3716/9080/9073/369/7124/7122/3949/5595/1365/8554/572/5294/7297/5894/23533/148022/2932/51208/23562/10000/5296/1364/3445/5519/5290/975/4938/9641/5293/5601/55844/5516	38	118
fisher	hsa05215	Prostate cancer	27/1579	83/5210	0.367948	0.859909	0.971012	3845/367/1026/56034/9586/2950/369/5595/51176/572/5294/5894/23533/2064/2932/10000/468/5156/5296/1869/6716/7184/5290/5293/1870/4824/5605	27	83
fisher	hsa03410	Base excision repair	11/1579	32/5210	0.370152	0.859909	0.971012	27301/2237/7515/6996/4595/3978/5423/23583/79661/56655/5424	11	32
fisher	hsa05169	Epstein-Barr virus infection	57/1579	180/5210	0.370578	0.859909	0.971012	6885/5706/1026/3654/9861/960/6850/2959/3716/3586/2208/3683/5714/5606/6688/7532/7128/3105/930/7534/5294/7297/23533/2932/10623/965/10000/7531/5568/22938/5296/5701/3113/5440/5757/5718/6502/5432/9020/7979/956/3133/3106/3122/5290/5293/5601/5709/958/5431/3118/9612/5430/3065/55703/11128/3315	57	180
fisher	2173789	TGF-beta receptor signaling activates SMADs	10/1536	29/5082	0.373876	0.865759	0.80649	11171/9958/7048/7314/2280/51377/4092/4738/5045/7311	10	29
fisher	GO:0060048	cardiac muscle contraction	25/3205	83/11434	0.374979	0.867789	0.642262	10021/1193/148/1490/1756/2281/2702/4092/444/4607/481/4878/5144/5290/5294/5606/5664/6330/6548/7134/7136/7168/7273/7349/9446	25	83
fisher	GO:0006284	base-excision repair	14/3205	45/11434	0.375831	0.868189	0.642714	10075/2237/23583/27301/3978/4361/4595/5423/5424/5983/6996/7515/79661/8091	14	45
fisher	GO:0035094	response to nicotine	14/3205	45/11434	0.375831	0.868189	0.642714	1135/1140/1142/1145/1268/1906/2876/3162/3596/551/55584/572/6770/7124	14	45
fisher	212436	Generic Transcription Pathway	50/1536	158/5082	0.375647	0.868189	0.80649	5914/7376/10062/367/1030/860/9572/5915/5052/8856/2101/7314/4929/50484/5564/4853/9968/51422/4855/7532/7421/4878/1337/112950/7067/7534/7068/1350/2908/1025/4221/60436/7531/8239/22938/4092/4306/27165/9997/8463/1490/1349/3726/7003/29079/51592/7296/9612/3065/7311	50	158
fisher	GO:0061572	actin filament bundle organization	27/3205	90/11434	0.376348	0.868704	0.643263	10163/10174/144347/1490/154796/199/2041/253980/387/3936/4070/4430/4739/51466/5341/585/5962/6093/6385/6548/6714/6722/7168/81/8195/83715/9647	27	90
fisher	GO:0007033	vacuole organization	29/3205	97/11434	0.377442	0.868704	0.644461	10533/1130/1200/1203/128866/19/26100/27072/29082/29978/3257/411/4534/4669/5027/51510/5289/55014/55054/5538/5663/64601/81631/84557/84938/8678/9342/9474/9638	29	97
fisher	GO:0031145	anaphase-promoting complex-dependent proteasomal ubiquitin-dependent protein catabolic process	29/3205	97/11434	0.377442	0.868704	0.644461	246184/51434/5683/5684/5685/5694/5695/5698/5699/5701/5706/5709/5714/5715/5716/5718/5721/6502/699/7311/7314/7756/8945/9184/9232/9491/9861/991/996	29	97
fisher	2029482	Regulation of actin dynamics for phagocytic cup formation	15/1536	45/5082	0.37749	0.868704	0.80649	7454/25/4641/26999/63916/6850/5595/917/10109/2209/10096/10093/10163/10006/2212	15	45
fisher	428157	Sphingolipid metabolism	15/1536	45/5082	0.37749	0.868704	0.80649	22901/414/153642/7357/8613/9218/130367/57704/427/2760/9217/2720/2581/1455/411	15	45
fisher	5620912	Anchoring of the basal body to the plasma membrane	15/1536	45/5082	0.37749	0.868704	0.80649	1454/1639/11116/57787/22919/7532/11258/121441/1778/54820/54903/10540/7531/8766/10733	15	45
fisher	hsa00410	beta-Alanine metabolism	10/1579	29/5210	0.377638	0.868704	0.971012	2571/1892/34/221/8639/51733/314/6611/220/6723	10	29
fisher	GO:0061041	regulation of wound healing	31/3205	104/11434	0.378311	0.86973	0.644938	10855/1839/1906/2150/2161/2243/239/2811/286133/2934/325/3640/3848/4780/5055/5068/5156/5341/5627/6280/6403/6850/7048/7057/7099/710/7103/7128/825/8613/947	31	104
fisher	GO:0043279	response to alkaloid	35/3205	118/11434	0.379523	0.871472	0.645997	10972/1135/1140/1142/1145/1268/1394/1583/1785/1906/199/2243/2354/2876/2902/3162/3176/3359/3553/3596/4152/4744/4988/5021/551/55584/572/581/598/6261/6352/6569/6770/7124/790	35	118
fisher	GO:0046683	response to organophosphorus	35/3205	118/11434	0.379523	0.871472	0.645997	10021/10498/133522/1583/1960/229/2354/2889/3553/358/366/3726/3753/444/4724/4830/5027/5032/5144/5294/54434/5743/5983/64805/6647/6678/6770/6772/7010/7184/7298/7490/8061/834/9370	35	118
fisher	GO:0061136	regulation of proteasomal protein catabolic process	51/3205	174/11434	0.380314	0.871599	0.646449	10134/10600/11011/11146/11315/114881/1263/144165/1454/1601/2272/246184/25862/26263/27005/2729/2876/2932/29978/3077/369/4092/4780/51377/51434/55212/55743/5663/5701/5706/5716/6449/6613/699/7110/7314/7756/8237/8239/83844/8554/863/8945/90637/9098/9184/9491/9604/991/9958/996	51	174
fisher	GO:0010632	regulation of epithelial cell migration	41/3205	139/11434	0.380398	0.871599	0.646449	10013/10016/11171/1235/1512/154796/1839/1906/2013/2246/23499/23603/239/284/3315/3640/3675/3690/4070/411/51466/54566/55333/5607/5743/57669/5797/5801/64218/6672/6678/6714/7010/7048/7057/83442/8613/8766/8829/949/9647	41	139
fisher	GO:0006958	complement activation, classical pathway	3205-09-01	28/11434	0.381168	0.871599	0.646449	1378/1604/708/710/714/717/722/725/731	9	28
fisher	GO:0009262	deoxyribonucleotide metabolic process	3205-09-01	28/11434	0.381168	0.871599	0.646449	1716/23583/25939/4595/50484/55270/6996/7298/79661	9	28
fisher	GO:0010939	regulation of necrotic cell death	3205-09-01	28/11434	0.381168	0.871599	0.646449	23593/330/356/6885/7311/7314/7349/841/8743	9	28
fisher	GO:0071312	cellular response to alkaloid	3205-09-01	28/11434	0.381168	0.871599	0.646449	199/4988/572/598/6261/6352/6569/6770/7124	9	28
fisher	GO:2000677	regulation of transcription regulatory region DNA binding	3205-09-01	28/11434	0.381168	0.871599	0.646449	11315/25942/2623/341405/4488/7291/8091/8864/9355	9	28
fisher	GO:1903169	regulation of calcium ion transmembrane transport	20/3205	66/11434	0.384772	0.879316	0.652	10008/10345/10681/1193/1394/1756/2280/2281/444/481/4878/5144/5294/54106/57620/6271/6548/6786/9104/9446	20	66
fisher	450294	MAP kinase activation in TLR cascade	14/1536	42/5082	0.385226	0.879829	0.814003	6885/3654/9252/7314/9261/5595/5606/2002/5598/6196/5601/466/7311/5605	14	42
fisher	hsa04710	Circadian rhythm	9/1579	26/5210	0.385646	0.880264	0.971012	1454/9572/9978/9575/5564/8864/51422/406/8945	9	26
fisher	GO:0038034	signal transduction in absence of ligand	22/3205	73/11434	0.386451	0.880531	0.654056	10018/1524/1613/2534/2623/2668/2931/2932/3084/3553/3934/5519/5598/5607/572/581/598/599/666/7124/835/9500	22	73
[truncated: 2,155 more rows]

## Sheet: methy
Cluster	ID	Description	GeneRatio	BgRatio	pvalue	p.adjust	qvalue	geneID	Count	NumElements
[truncated: 3,834 more rows]

## Sheet: gene
Cluster	ID	Description	GeneRatio	BgRatio	pvalue	p.adjust	qvalue	geneID	Count	NumElements
[truncated: 3,782 more rows]
